# Supplementary material for: Are in vitro and in silico approaches used appropriately for animal-based major depressive disorder research?
Source: PLoS One. 2020 Jun 24;15(6):e0233954. doi: 10.1371/journal.pone.0233954 (PMC7313753; doi:10.1371/journal.pone.0233954)
Supplement: S1 File — (ODS) [file pone.0233954.s001.ods]

## Sheet: Folha1
Table 1 - Citations each target paper received by animal studies,human studies,in vitro studies and in silico studies
publication title	method	citations by animal studies	citations by human studies	citations by in vitro papers	citations by in silico papers
Age-related changes of n-3 and n-6 polyunsaturated fatty acids in the anterior cingulate cortex of individuals with major depressive disorder	in vitro	4	10	8	1
Differential modulation of cytokine production in major depressive disorder by cortisol and dexamethasone	in vitro	1	3	4	0
Differences in cytokines between non-suicidal patients and suicidal patients in major depression	in vitro	3	33	21	4
Clinical depression and regulation of the inflammatory response during acute stress	in vitro	8	85	75	0
Differential cAMP levels and serotonin effects in blood peripheral mononuclear cells and lymphocytes from major depression patients	in vitro	0	7	9	1
Adenylate cyclase activity in postmortem brain of suicide subjects: reduced response to beta-adrenergic stimulation	in vitro	7	4	10	0
Platelet-5HT uptake and gastrointestinal symptoms in patients suffering from major depression	in vitro	0	5	3	0
Serotonin transporter and MAO-B levels in monoamine nuclei of the human brainstem are normal in major depression	in vitro	4	7	5	0
MRNA expression patterns and distribution of white matter neurons in dorsolateral prefrontal cortex of depressed patients differ from those in schizophrenia patients	in vitro	7	12	13	0
Increased hippocampal BDNF immunoreactivity in subjects treated with antidepressant medication	in vitro	212	164	351	3
Glial fibrillary acidic protein immunoreactivity in the prefrontal cortex distinguishes younger from older adults in major depressive disorder	in vitro	34	50	55	0
The in vitro immunosuppressive effects of moclobemide in healthy volunteers	in vitro	8	3	9	0
Different effect of desipramine on protein kinase C in platelets between bipolar and major depressive disorders	in vitro	3	3	4	0
A polymorphism associated with depressive disorders differentially regulates brain derived neurotrophic factor promoter IV activity.	in vitro	7	6	15	1
Cerebrovascular damage in late-life depression is associated with structural and functional abnormalities of subcutaneous small arteries	in vitro	6	11	2	0
IFN-gamma reduction by tricyclic antidepressants	in vitro	3	6	10	0
Stimulatory effect of antidepressants on the production of IL-6	in vitro	19	25	38	0
Frequency of long allele in serotonin transporter gene is increased in depressed suicide victims	in vitro	3	76	75	3
Cellular immunity to varicella-zoster virus in patients with major depression	in vitro	1	32	10	0
Phagocytosis and killing of Staphylococcus aureus: effects of stress and depression in children	in vitro	3	8	9	0
Analysis of partial variance to control for day-to-day variability in functional immune tests in depression	in vitro	0	1	0	0
Polyamines and their metabolizing enzymes in human frontal cortex and hippocampus: preliminary measurements in affective disorders.	in vitro	4	11	15	0
Immunoglobulin production in vitro in major depression: a pilot study on the modulating action of endogenous cortisol	in vitro	2	3	5	0
5-HT uptake sites and 5-HT2 receptors in brain of antidepressant-free suicide victims/depressives: increase in 5-HT2 sites in cortex and amygdala	in vitro	48	105	113	1
Platelet 5-HT uptake sites in depression: three concurrent measures using [3H] imipramine and [3H] paroxetine.	in vitro	3	32	34	0
Decrease in epinephrine-induced attenuation of platelet adenylate cyclase activity in depressed patients: relation with plasma electrolytes.	in vitro	0	6	7	0
Increased 5-HT-2 receptor function as measured by serotonin-stimulated phosphoinositide hydrolysis in platelets of depressed patients	in vitro	23	37	59	0
Lower cortical beta-adrenoceptor binding sites in post-mortem samples from depressed suicide victims	in vitro	1	0	0	0
Brain 5-HT uptake sites, labelled with [3H]-paroxetine, in post-mortem samples from depressed suicide victims	in vitro	0	0	0	0
Cyclic AMP second-messenger signal amplification in depression	in vitro	2	23	26	0
Alprazolam does not inhibit the metabolism of nortriptyline in depressed patients or inhibit the metabolism of desipramine in human liver microsomes	in vitro	0	15	15	0
Development of subsensitivity to imipramine in the system of reverse serotonin uptake by thrombocytes in patients with endogenous depression	in vitro	0	5	5	0
Reduced sensitivity of lymphocyte beta-adrenergic receptors in patients with endogenous depression and psychomotor agitation	in vitro	7	70	73	1
Lack of association between [3H]imipramine binding sites and uptake of serotonin in control, depressed and schizophrenic patients	in vitro	4	36	38
Decreased imipramine binding in the brains of patients with depressive illness	in vitro	35	80	117	1
Inhibitory effect of imipramine on epinephrine-dependent platelet aggregation: "in vitro" studies on platelets from healthy and depressed people	in vitro	0	0	0	0
Alteration of erythrocyte phosphate transport in primary depressive disorders	in vitro	2	4	6	0
Affective disorders as complex dynamic diseases--a perspective from systems biology	In silico	0	0	0	6
TREM-1 and DAP12 expression in monocytes of patients with severe psychiatric disorders. EGR3, ATF3 and PU.1 as important transcription factors	In silico	1	16	2	7
Effects of the G(-656)A variant on CREB1 promoter activity in a glial cell line: interactions with gonadal steroids and stress.	In silico	4	2	1	2
Three circadian clock genes Per2, Arntl, and Npas2 contribute to winter depression.	In silico	22	43	2	10
An animated depiction of major depression epidemiology	In silico	0	4	0	3
Taxometric investigation of depression: evidence of consistent latent structure across clinical and community samples	In silico	0	31	1	7
Yin Yang dynamic neurobiological modeling and diagnostic analysis of major depressive and bipolar disorders	In silico	0	1	0	20
Mirtazapine, a sedating antidepressant, and improved driving safety in patients with major depressive disorder: a prospective, randomized trial of 28 patients	In silico	0	9	1	0
Evaluation of structural models to describe the effect of placebo upon the time course of major depressive disorder	In silico	1	0	0	9
A comparison of several approaches for choosing between working correlation structures in generalized estimating equation analysis of longitudinal binary data	In silico	0	12	0	19
Sample sizes required to detect two-way and three-way interactions involving slope differences in mixed-effects linear models	In silico	0	7	0	4
A structural mean model to allow for noncompliance in a randomized trial comparing 2 active treatments	In silico	0	5	0	9
A new population-enrichment strategy to improve efficiency of placebo-controlled clinical trialsof antidepressant drugs	In silico	1	5	0	7
Biosensor approach to psychopathology classification	In silico	0	0	0	3
A model to incorporate genetic testing (5-HTTLPR) in pharmacological treatment of major depressive disorders.	In silico	0	1	0	2
Translational PK-PD modelling of molecular target modulation for the AMPA receptor positive allosteric modulator Org 26576	In silico	1	1	0	2
The National Population Health Survey's assessment of depression risk factor associations: a simulation study assessing vulnerability to bias	In silico	0	2	0	1
Detecting disease-associated genes with confounding variable adjustment and the impact on genomic meta-analysis: with application to major depressive disorder	In silico	1	11	2	14
Modeling the risks and benefits of depression treatment for children and young adults	In silico	0	0	0	2
Parametric coordinate-based meta-analysis: valid effect size meta-analysis of studies with differing statistical thresholds	In silico	0	0	0	2
Simultaneous generation of binary and normal data with specified marginal and association structures	In silico	0	1	0	15
On the three-arm non-inferiority trial including a placebo with a prespecified margin	In silico	0	3	0	17
Fitting ACE structural equation models to case-control family data	In silico	0	5	0	5
From trial and error to trial simulation. Part 2: an appraisal of current beliefs in the design and analysis of clinical trials for antidepressant drugs	In silico	0	3	0	9
Computational modeling and empirical studies of hippocampal neurogenesis-dependent memory: Effects of interference, stress and depressio	In silico	10	8	6	6
Psychomotor disturbance in depression: assessment using a driving simulator paradigm	In silico	0	26	0	1
Recalibration methods to enhance information on prevalence rates from large mental health surveys	In silico	0	4	0	2
Permutation tests for factorially designed neuroimaging experiments	In silico	3	49	1	19
Computerized adaptive measurement of depression: A simulation study	In silico	0	23	0	17
Diminished recall and the cohort effect of major depression: a simulation study	In silico	0	45	1	11

## Sheet: Folha2
artigo humano	artigo citado	categoria	relevância: 0- redundante, 1- minor relevance 2- relevante para hipotese 3 relvante para metodo
Fatty acid composition of the postmortem corpus callosum of patients with schizophrenia, bipolar disorder, or major depressive disorder	Age-related changes of n-3 and n-6 polyunsaturated fatty acids in the anterior cingulate cortex of individuals with major depressive disorder	in vitro	0			Human + in vitro
Effects of fish oil supplementation on prefrontal metabolite concentrations in adolescents with major depressive disorder: A preliminary H-1 MRS study	Age-related changes of n-3 and n-6 polyunsaturated fatty acids in the anterior cingulate cortex of individuals with major depressive disorder	in vitro	0
Abnormal fatty acid pattern in the superior temporal gyrus distinguishes bipolar disorder from major depression and schizophrenia and resembles multiple sclerosis	Age-related changes of n-3 and n-6 polyunsaturated fatty acids in the anterior cingulate cortex of individuals with major depressive disorder	in vitro	0
Reduced expression of fatty acid biosynthesis genes in the prefrontal cortex of patients with major depressive disorder	Age-related changes of n-3 and n-6 polyunsaturated fatty acids in the anterior cingulate cortex of individuals with major depressive disorder	in vitro	2
Cross-Species Evidence for the Role of Interleukin-33 in Depression Risk	Differential modulation of cytokine production in major depressive disorder by cortisol and dexamethasone	in vitro	0
Pro-inflammatory cytokines associated with clinical severity of dry eye disease of patients with depression	Differential modulation of cytokine production in major depressive disorder by cortisol and dexamethasone	in vitro	2
Difference in proinflammatory cytokines produced by monocytes between patients with major depressive disorder and healthy controls	Differential modulation of cytokine production in major depressive disorder by cortisol and dexamethasone	in vitro	1
Precision medicine for suicidality: from universality to subtypes and personalization	Differences in cytokines between non-suicidal patients and suicidal patients in major depression	in vitro	2
Associations of number and severity of depressive episodes with C-reactive protein and Interleukin-6	Differences in cytokines between non-suicidal patients and suicidal patients in major depression	in vitro	2
Association of neurotrophins, inflammation and stress with suicide risk in young adults	Differences in cytokines between non-suicidal patients and suicidal patients in major depression	in vitro	1
Elevated IL-17 and TGF-beta Serum Levels: A Positive Correlation between T-helper 17 Cell-Related Pro-Inflammatory Responses with Major Depressive Disorder	Differences in cytokines between non-suicidal patients and suicidal patients in major depression	in vitro	0
RELATION BETWEEN LYMPHOCYTE BETA-ADRENERGIC RESPONSIVITY AND THE SEVERITY OF DEPRESSIVE-DISORDERS	Reduced sensitivity of lymphocyte beta-adrenergic receptors in patients with endogenous depression and psychomotor agitation	in vitro	1
RELATION BETWEEN LYMPHOCYTE BETA-ADRENERGIC RESPONSIVITY AND THE SEVERITY OF DEPRESSIVE-DISORDERS	Cyclic AMP second-messenger signal amplification in depression	in vitro	0
Understanding and predicting suicidality using a combined genomic and clinical risk assessment approach	Differences in cytokines between non-suicidal patients and suicidal patients in major depression	in vitro	2
Effects of chronic interpersonal stress exposure on depressive symptoms are moderated by genetic variation at IL6 and IL1 beta in youth	Differences in cytokines between non-suicidal patients and suicidal patients in major depression	in vitro	2
Comparison of chemokines (CCL-5 and SDF-1), chemokine receptors (CCR-5 and CXCR-4) and IL-6 levels in patients with different severities of depression	Differences in cytokines between non-suicidal patients and suicidal patients in major depression	in vitro	2
Differential Pattern of Cytokine Production by Depressed Medical Students; Evidence for Involvement of Cytokine Network in Pathology of Depression	Differences in cytokines between non-suicidal patients and suicidal patients in major depression	in vitro	1
Elevated specific peripheral cytokines found in major depressive disorder patients with childhood trauma exposure: A cytokine antibody array analysis	Differences in cytokines between non-suicidal patients and suicidal patients in major depression	in vitro	0
TNF-alpha -308G>A polymorphism is associated with suicide attempts in major depressive disorder.	Differences in cytokines between non-suicidal patients and suicidal patients in major depression	in vitro	2
Oxidative stress and lowered total antioxidant status are associated with a history of suicide attempts	Differences in cytokines between non-suicidal patients and suicidal patients in major depression	in vitro	1
SUICIDAL IDEATION IS ASSOCIATED WITH ELEVATED INFLAMMATION IN PATIENTS WITH MAJOR DEPRESSIVE DISORDER	Differences in cytokines between non-suicidal patients and suicidal patients in major depression	in vitro	2
Effect of Selective Serotonin Reuptake Inhibitors and Immunomodulator on Cytokines Levels: An Alternative Therapy for Patients with Major Depressive Disorder	Differences in cytokines between non-suicidal patients and suicidal patients in major depression	in vitro	1
Psychosocial and Biological Indicators of Depression in the Caregiving Population	Differences in cytokines between non-suicidal patients and suicidal patients in major depression	in vitro	2
Low vascular endothelial growth factor and interleukin-8 in cerebrospinal fluid of suicide attempters	Differences in cytokines between non-suicidal patients and suicidal patients in major depression	in vitro	1
The association of TGF-ss 1 codon 10 polymorphism with suicide behavior	Differences in cytokines between non-suicidal patients and suicidal patients in major depression	in vitro	3
Serum concentrations of CRP, IL-6, TNF-alpha and cortisol in major depressive disorder with melancholic or atypical features	Differences in cytokines between non-suicidal patients and suicidal patients in major depression	in vitro	2
Peripheral chemokine levels in women with recurrent major depression with suicidal ideation	Differences in cytokines between non-suicidal patients and suicidal patients in major depression	in vitro	1
Elevated macrophage migration inhibitory factor and decreased transforming growth factor-beta levels in major depression - No influence of celecoxib treatment	Differences in cytokines between non-suicidal patients and suicidal patients in major depression	in vitro	1
Plasma kynurenine levels are elevated in suicide attempters with major depressive disorder	Differences in cytokines between non-suicidal patients and suicidal patients in major depression	in vitro	1
Emerging tendency towards autoimmune process in major depressive patients: A novel insight from Th17 cells	Differences in cytokines between non-suicidal patients and suicidal patients in major depression	in vitro	0
Cytokine levels in the blood may distinguish suicide attempters from depressed patients	Differences in cytokines between non-suicidal patients and suicidal patients in major depression	in vitro	1
Transforming growth factor-beta 1 and major depressive disorder with and without attempted suicide: Preliminary study	Differences in cytokines between non-suicidal patients and suicidal patients in major depression	in vitro	0
Interleukin-6 Is Elevated in the Cerebrospinal Fluid of Suicide Attempters and Related to Symptom Severity	Differences in cytokines between non-suicidal patients and suicidal patients in major depression	in vitro	0
A Preliminary Study of Cytokines in Suicidal and Nonsuicidal Adolescents with Major Depression	Differences in cytokines between non-suicidal patients and suicidal patients in major depression	in vitro	2
TPH2-703G/T SNP may have important effect on susceptibility to suicidal behavior in major depression	Differences in cytokines between non-suicidal patients and suicidal patients in major depression	in vitro	1
Increased soluble tumor necrosis factor-alpha receptors in patients with major depressive disorder	Differences in cytokines between non-suicidal patients and suicidal patients in major depression	in vitro	1
Effect of Selective Serotonin Reuptake Inhibitors and Immunomodulator on Cytokines Levels: An Alternative Therapy for Patients with Major Depressive Disorder	Differential cAMP levels and serotonin effects in blood peripheral mononuclear cells and lymphocytes from major depression patients	in vitro	1
No association between a polymorphism of the adenylate cyclase type IX gene and major depressive disorder in the Chinese Han population	Differential cAMP levels and serotonin effects in blood peripheral mononuclear cells and lymphocytes from major depression patients	in vitro	1
Altered expression of CD4(+)CD25(+) regulatory T cells and its 5-HT1a receptor in patients with major depression disorder	Differential cAMP levels and serotonin effects in blood peripheral mononuclear cells and lymphocytes from major depression patients	in vitro	1
Serotonin transporter is differentially localized in subpopulations of lymphocytes of major depression patients. Effect of fluoxetine on proliferation	Differential cAMP levels and serotonin effects in blood peripheral mononuclear cells and lymphocytes from major depression patients	in vitro	1
Increased alpha(2)- and beta(1)-adrenoceptor densities in postmortem brain of subjects with depression: Differential effect of antidepressant treatment	Adenylate cyclase activity in postmortem brain of suicide subjects: reduced response to beta-adrenergic stimulation	in vitro	1
alpha(2)-Adrenoceptor Functionality in Postmortem Frontal Cortex of Depressed Suicide Victims	Adenylate cyclase activity in postmortem brain of suicide subjects: reduced response to beta-adrenergic stimulation	in vitro	0
Platelet serotonin uptake in drug-naive depressive patients before and after treatment with citalopram	Platelet-5HT uptake and gastrointestinal symptoms in patients suffering from major depression	in vitro	0
Peripheral serotonergic markers in acutely suicidal patients. 1. Comparison of serotonergic platelet measures between suicidal individuals, nonsuicidal patients with major depression and healthy subjects	Platelet-5HT uptake and gastrointestinal symptoms in patients suffering from major depression	in vitro	0
Brain and platelet serotonin transporter in humans - correlation between [I-123]-ADAM SPECT and serotonergic measurements in platelets	Platelet-5HT uptake and gastrointestinal symptoms in patients suffering from major depression	in vitro	0
DECREASED BRAINSTEM AND PUTAMEN SERT BINDING POTENTIAL IN DEPRESSED SUICIDE ATTEMPTERS USING [C-11]-ZIENT PET IMAGING	Serotonin transporter and MAO-B levels in monoamine nuclei of the human brainstem are normal in major depression	in vitro	0
Gene expression deficits in pontine locus coeruleus astrocytes in men with major depressive disorder	Serotonin transporter and MAO-B levels in monoamine nuclei of the human brainstem are normal in major depression	in vitro	1
Transcriptional expression of serotonergic regulators in laser-captured microdissected dorsal raphe neurons of subjects with major depressive disorder: sex-specific differences	Serotonin transporter and MAO-B levels in monoamine nuclei of the human brainstem are normal in major depression	in vitro	0
Specific binding of [H-3]Ro 19-6327 (lazabemide) to monoamine oxidase B is increased in frontal cortex of suicide victims after controlling for age at death	Serotonin transporter and MAO-B levels in monoamine nuclei of the human brainstem are normal in major depression	in vitro	1
Elevated serotonin transporter binding in major depressive disorder assessed using positron emission tomography and [C-11]DASB; Comparison with bipolar disorder	Serotonin transporter and MAO-B levels in monoamine nuclei of the human brainstem are normal in major depression	in vitro	1
Effects of depression, cigarette smoking, and age on monoamine oxidase B in amygdaloid nuclei	Serotonin transporter and MAO-B levels in monoamine nuclei of the human brainstem are normal in major depression	in vitro	0
Serotonin transporter binding in bipolar disorder assessed using [C-11]DASB and positron emission tomography	Serotonin transporter and MAO-B levels in monoamine nuclei of the human brainstem are normal in major depression	in vitro	0
Serum and plasma BDNF levels in major depression: A replication study and meta-analyses	MRNA expression patterns and distribution of white matter neurons in dorsolateral prefrontal cortex of depressed patients differ from those in schizophrenia patients	in vitro	2
Cingulate White Matter Neurons in Schizophrenia and Bipolar Disorder	MRNA expression patterns and distribution of white matter neurons in dorsolateral prefrontal cortex of depressed patients differ from those in schizophrenia patients	in vitro	0
Two-dimensional assessment of cytoarchitecture in the superior temporal white matter in schizophrenia, major depressive disorder and bipolar disorder	MRNA expression patterns and distribution of white matter neurons in dorsolateral prefrontal cortex of depressed patients differ from those in schizophrenia patients	in vitro	0
Suicide and depression in the quantitative analysis of glutamic acid decarboxylase-Immunoreactive neuropil	MRNA expression patterns and distribution of white matter neurons in dorsolateral prefrontal cortex of depressed patients differ from those in schizophrenia patients	in vitro	0
Lamina-specific abnormalities of NMDA receptor-associated postsynaptic protein transcripts in the prefrontal cortex in schizophrenia and bipolar disorder	MRNA expression patterns and distribution of white matter neurons in dorsolateral prefrontal cortex of depressed patients differ from those in schizophrenia patients	in vitro	0
Dysregulation of GABAergic neurotransmission in mood disorders - A postmortem study	MRNA expression patterns and distribution of white matter neurons in dorsolateral prefrontal cortex of depressed patients differ from those in schizophrenia patients	in vitro	1
Electroconvulsive Therapy (ECT) increases serum Brain Derived Neurotrophic Factor (BDNF) in drug resistant depressed patients	MRNA expression patterns and distribution of white matter neurons in dorsolateral prefrontal cortex of depressed patients differ from those in schizophrenia patients	in vitro	0
Altered cortical glutamatergic and GABAergic signal transmission with glial involvement in depression	MRNA expression patterns and distribution of white matter neurons in dorsolateral prefrontal cortex of depressed patients differ from those in schizophrenia patients	in vitro	4
Pro-inflammatory cytokines and treatment response to escitaloprsam in major depressive disorder	The in vitro immunosuppressive effects of moclobemide in healthy volunteers	in vitro	2
Pro-inflammatory cytokines and treatment response to escitaloprsam in major depressive disorder	Stimulatory effect of antidepressants on the production of IL-6	in vitro	2
Altered brain protein kinase C in depression: a post-mortem study	Different effect of desipramine on protein kinase C in platelets between bipolar and major depressive disorders	in vitro	1
Altered neuro-inflammatory gene expression in hippocampus in major depressive disorder	Glial fibrillary acidic protein immunoreactivity in the prefrontal cortex distinguishes younger from older adults in major depressive disorder	in vitro	1
Lower In vivo Myo-Inositol in the Anterior Cingulate Cortex Correlates with Delayed Melatonin Rhythms in Young Persons with Depression	Glial fibrillary acidic protein immunoreactivity in the prefrontal cortex distinguishes younger from older adults in major depressive disorder	in vitro	1
A translational approach for NMDA receptor profiling as a vulnerability biomarker for depression and schizophrenia	Glial fibrillary acidic protein immunoreactivity in the prefrontal cortex distinguishes younger from older adults in major depressive disorder	in vitro	0
DENSITY OF GFAP-IMMUNOREACTIVE ASTROCYTES IS DECREASED IN LEFT HIPPOCAMPI IN MAJOR DEPRESSIVE DISORDER	Glial fibrillary acidic protein immunoreactivity in the prefrontal cortex distinguishes younger from older adults in major depressive disorder	in vitro	4
Evaluation of Myo-Inositol as a Potential Biomarker for Depression in Schizophrenia	Glial fibrillary acidic protein immunoreactivity in the prefrontal cortex distinguishes younger from older adults in major depressive disorder	in vitro	1
Blood Levels of S-100 Calcium-Binding Protein B, High-Sensitivity C-Reactive Protein, and Interleukin-6 for Changes in Depressive Symptom Severity after Coronary Artery Bypass Grafting: Prospective Cohort Nested within a Randomized, Controlled Trial	Glial fibrillary acidic protein immunoreactivity in the prefrontal cortex distinguishes younger from older adults in major depressive disorder	in vitro	2
Early responses to deep brain stimulation in depression are modulated by anti-inflammatory drugs	Glial fibrillary acidic protein immunoreactivity in the prefrontal cortex distinguishes younger from older adults in major depressive disorder	in vitro	0
Apoptosis-related proteins and proliferation markers in the orbitofrontal cortex in major depressive disorder	Glial fibrillary acidic protein immunoreactivity in the prefrontal cortex distinguishes younger from older adults in major depressive disorder	in vitro	1
Coverage of Blood Vessels by Astrocytic Endfeet Is Reduced in Major Depressive Disorder	Glial fibrillary acidic protein immunoreactivity in the prefrontal cortex distinguishes younger from older adults in major depressive disorder	in vitro	2
Neuropathological abnormalities of astrocytes, GABAergic neurons, and pyramidal neurons in the dorsolateral prefrontal cortices of patients with major depressive disorder	Glial fibrillary acidic protein immunoreactivity in the prefrontal cortex distinguishes younger from older adults in major depressive disorder	in vitro	2
Frontal white matter biochemical abnormalities in first-episode, treatment-naive patients with major depressive disorder: A proton magnetic resonance spectroscopy study	Glial fibrillary acidic protein immunoreactivity in the prefrontal cortex distinguishes younger from older adults in major depressive disorder	in vitro	1
Astrocytic Hypertrophy in Anterior Cingulate White Matter of Depressed Suicides	Glial fibrillary acidic protein immunoreactivity in the prefrontal cortex distinguishes younger from older adults in major depressive disorder	in vitro	4
Glial and glutamatergic markers in depression, alcoholism, and their comorbidity	Glial fibrillary acidic protein immunoreactivity in the prefrontal cortex distinguishes younger from older adults in major depressive disorder	in vitro	3
High-frequency rTMS treatment increases left prefrontal myo-inositol in young patients with treatment-resistant depression	Glial fibrillary acidic protein immunoreactivity in the prefrontal cortex distinguishes younger from older adults in major depressive disorder	in vitro	1
Amygdala astrocyte reduction in subjects with major depressive disorder but not bipolar disorder	Glial fibrillary acidic protein immunoreactivity in the prefrontal cortex distinguishes younger from older adults in major depressive disorder	in vitro	0
Is there a CSF biomarker profile related to depression in elderly women?	Glial fibrillary acidic protein immunoreactivity in the prefrontal cortex distinguishes younger from older adults in major depressive disorder	in vitro	2
Morphometric analysis of neuronal and glial cell pathology in the dorsolateral prefrontal cortex in late-life depression	Glial fibrillary acidic protein immunoreactivity in the prefrontal cortex distinguishes younger from older adults in major depressive disorder	in vitro	1
Alcohol dependence-related increase of glial cell density in the anterior cingulate cortex of suicide completers	Glial fibrillary acidic protein immunoreactivity in the prefrontal cortex distinguishes younger from older adults in major depressive disorder	in vitro	0
Elevated levels of NR2A and PSD-95 in the lateral amygdala in depression	Glial fibrillary acidic protein immunoreactivity in the prefrontal cortex distinguishes younger from older adults in major depressive disorder	in vitro	0
BIOCHEMICAL ABNORMALITIES OF THE MEDIAL TEMPORAL LOBE AND MEDIAL PREFRONTAL CORTEX IN LATE-LIFE DEPRESSION	Glial fibrillary acidic protein immunoreactivity in the prefrontal cortex distinguishes younger from older adults in major depressive disorder	in vitro	1
Antidepressant effect detected on proton magnetic resonance spectroscopy in drug-naïve female patients with first-episode major depression	Glial fibrillary acidic protein immunoreactivity in the prefrontal cortex distinguishes younger from older adults in major depressive disorder	in vitro	1
Serum markers support disease-specific glial pathology in major depression	Glial fibrillary acidic protein immunoreactivity in the prefrontal cortex distinguishes younger from older adults in major depressive disorder	in vitro	0
Prefrontal white matter abnormalities in young adult with major depressive disorder: A diffusion tensor imaging study	Glial fibrillary acidic protein immunoreactivity in the prefrontal cortex distinguishes younger from older adults in major depressive disorder	in vitro	2
A study of the serotonin transporter in the prefrontal cortex in late-life depression and Alzheimer's disease with and without depression	Decreased imipramine binding in the brains of patients with depressive illness	in vitro	2
A study of the serotonin transporter in the prefrontal cortex in late-life depression and Alzheimer's disease with and without depression	Glial fibrillary acidic protein immunoreactivity in the prefrontal cortex distinguishes younger from older adults in major depressive disorder	in vitro	2
Prominent reduction in pyramidal neurons density in the orbitofrontal cortex of elderly depressed patients	Glial fibrillary acidic protein immunoreactivity in the prefrontal cortex distinguishes younger from older adults in major depressive disorder	in vitro	1
Decreased prefrontal Myo-inositol in major depressive disorder	Glial fibrillary acidic protein immunoreactivity in the prefrontal cortex distinguishes younger from older adults in major depressive disorder	in vitro	1
Age-dependent reductions in the level of glial fibrillary acidic protein in the prefrontal cortex in major depression	Glial fibrillary acidic protein immunoreactivity in the prefrontal cortex distinguishes younger from older adults in major depressive disorder	in vitro	4
Glial fibrillary acidic protein is reduced in cerebellum of subjects with major depression, but not schizophrenia	Glial fibrillary acidic protein immunoreactivity in the prefrontal cortex distinguishes younger from older adults in major depressive disorder	in vitro	1
Glial reduction in amygdala in major depressive disorder is due to oligodendrocytes	Glial fibrillary acidic protein immunoreactivity in the prefrontal cortex distinguishes younger from older adults in major depressive disorder	in vitro	1
Association of depression duration with reduction of global cerebral gray matter volume in female patients with recurrent major depressive disorder	Glial fibrillary acidic protein immunoreactivity in the prefrontal cortex distinguishes younger from older adults in major depressive disorder	in vitro	1
Selective serotonin reuptake syndrome cingulate is associated with inhibitor discontinuation a rostral anterior choline metabolite decrease: A proton magnetic resonance spectroscopic imaging study	Glial fibrillary acidic protein immunoreactivity in the prefrontal cortex distinguishes younger from older adults in major depressive disorder	in vitro	0
Glial fibrillary acidic protein in late life major depressive disorder: an immunocytochemical study	Glial fibrillary acidic protein immunoreactivity in the prefrontal cortex distinguishes younger from older adults in major depressive disorder	in vitro	4
Cell adhesion molecule expression in the dorsolateral prefrontal cortex and anterior cingulite cortex in major depression in the elderly	Glial fibrillary acidic protein immunoreactivity in the prefrontal cortex distinguishes younger from older adults in major depressive disorder	in vitro	1
Reduced neuronal size and glial cell density in area 9 of the dorsolateral prefrontal cortex in subjects with major depressive disorder	Glial fibrillary acidic protein immunoreactivity in the prefrontal cortex distinguishes younger from older adults in major depressive disorder	in vitro	0
The Cortisol: C-Reactive Protein Ratio and Negative Affect Reactivity in Depressed Adults	Clinical depression and regulation of the inflammatory response during acute stress	in vitro	2
Immunological effects of behavioral activation with exercise in major depression: an exploratory randomized controlled trial	Clinical depression and regulation of the inflammatory response during acute stress	in vitro	0
Immunological effects of behavioral activation with exercise in major depression: an exploratory randomized controlled trial	Stimulatory effect of antidepressants on the production of IL-6	in vitro	0
Associations between immune activation and the current severity of the "with anxious distress" specifier in patients with depressive disorders	Clinical depression and regulation of the inflammatory response during acute stress	in vitro	1
Polyunsaturated fatty acids moderate the effect of poor sleep on depression risk	Clinical depression and regulation of the inflammatory response during acute stress	in vitro	0
Depressogenic vulnerability and gender-specific patterns of neuro-immune dysregulation: What the ratio of cortisol to C-reactive protein can tell us about loss of normal regulatory control	Clinical depression and regulation of the inflammatory response during acute stress	in vitro	2
Pre-deployment differences in glucocorticoid sensitivity of leukocytes in soldiers developing symptoms of PTSD, depression or fatigue persist after return from military deployment	Clinical depression and regulation of the inflammatory response during acute stress	in vitro	0
Anxiety and depressive disorders in dialysis patients: association to health-related quality of life and mortality	Clinical depression and regulation of the inflammatory response during acute stress	in vitro	0
Cortisol and antidepressant effects of yoga	Clinical depression and regulation of the inflammatory response during acute stress	in vitro	0
SUICIDAL IDEATION IS ASSOCIATED WITH ELEVATED INFLAMMATION IN PATIENTS WITH MAJOR DEPRESSIVE DISORDER	Clinical depression and regulation of the inflammatory response during acute stress	in vitro	1
Glucocorticoid sensitivity of leukocytes predicts PTSD, depressive and fatigue symptoms after military deployment: A prospective study	Clinical depression and regulation of the inflammatory response during acute stress	in vitro	1
Regulation of mRNA expression encoding chaperone and co-chaperone proteins of the glucocorticoid receptor in peripheral blood: association with depressive symptoms during pregnancy	Clinical depression and regulation of the inflammatory response during acute stress	in vitro	3
Cytokine Production by Leukocytes of Military Personnel with Depressive Symptoms after Deployment to a Combat-Zone: A Prospective, Longitudinal Study	Clinical depression and regulation of the inflammatory response during acute stress	in vitro	0
The Influence of Depression and Anxiety on Risk of Adult Onset Vulvodynia	Clinical depression and regulation of the inflammatory response during acute stress	in vitro	1
Neurohormonal and inflammatory hyper-responsiveness to acute mental stress in depression	Clinical depression and regulation of the inflammatory response during acute stress	in vitro	0
Inflammatory changes upon a single maximal exercise test in depressed patients and healthy controls	Clinical depression and regulation of the inflammatory response during acute stress	in vitro	1
Does improving mood in depressed patients alter factors that may affect cardiovascular disease risk?	Clinical depression and regulation of the inflammatory response during acute stress	in vitro	1
Cytokine-induced depression during IFN-alpha treatment: The role of IL-6 and sleep quality	Clinical depression and regulation of the inflammatory response during acute stress	in vitro	1
Circulating endocannabinoids and N-acyl ethanolamines are differentially regulated in major depression and following exposure to social stress	Clinical depression and regulation of the inflammatory response during acute stress	in vitro	4
Mood, Th-1/Th-2 cytokine profile, and autonomic activity in older adults with acute/decompensated heart failure: Preliminary observations	Clinical depression and regulation of the inflammatory response during acute stress	in vitro	1
Differential modulation of cytokine production in major depressive disorder by cortisol and dexamethasone	Clinical depression and regulation of the inflammatory response during acute stress	in vitro	1
Differential modulation of cytokine production in major depressive disorder by cortisol and dexamethasone	Immunoglobulin production in vitro in major depression: a pilot study on the modulating action of endogenous cortisol	in vitro	1
Acute deviations from long-term trait depressive symptoms predict systemic inflammatory activity	Clinical depression and regulation of the inflammatory response during acute stress	in vitro	2
Depressive symptoms, omega-6 : omega-3 fatty acids, and inflammation in older adults	Clinical depression and regulation of the inflammatory response during acute stress	in vitro	0
Increased stress-induced inflammatory responses in male patients with major depression and increased early life stress	Clinical depression and regulation of the inflammatory response during acute stress	in vitro	1
Depression and stress reactivity in metastatic breast cancer	Clinical depression and regulation of the inflammatory response during acute stress	in vitro	1
Psychophysiological and cortisol responses to psychological stress in depressed and nondepressed older men and women with elevated cardiovascular disease risk	Clinical depression and regulation of the inflammatory response during acute stress	in vitro	1
Gene-based analysis of genes related to neurotrophic pathway suggests association of BDNF and VEGFA with antidepressant treatment-response in depressed patients	Increased hippocampal BDNF immunoreactivity in subjects treated with antidepressant medication	in vitro	2
Increased levels of CREB in major depressive patients with antidepressant treatment	Increased hippocampal BDNF immunoreactivity in subjects treated with antidepressant medication	in vitro	0
Depressive disorders in patients with pharmaco-resistant mesial temporal lobe epilepsy	Increased hippocampal BDNF immunoreactivity in subjects treated with antidepressant medication	in vitro	0
Brain-derived neurotrophic factor (BDNF) and neurotrophin 3 (NT3) levels in post-mortem brain tissue from patients with depression compared to healthy individuals - a proof of concept study	Increased hippocampal BDNF immunoreactivity in subjects treated with antidepressant medication	in vitro	2
Association of Val66Met polymorphism at brain derived neurotrophic factor gene with depression among Chinese adolescents after Wenchuan earthquake: An 18 months longitudinal study	Increased hippocampal BDNF immunoreactivity in subjects treated with antidepressant medication	in vitro	1
Altered expression of BDNF, BDNF pro-peptide and their precursor proBDNF in brain and liver tissues from psychiatric disorders: rethinking the brain–liver axis	Increased hippocampal BDNF immunoreactivity in subjects treated with antidepressant medication	in vitro	2
Serum BDNF levels before and after the development of mood disorders: a case-control study in a population cohort	Increased hippocampal BDNF immunoreactivity in subjects treated with antidepressant medication	in vitro	2
Genetic Analysis of BDNF, GNB3, MTHFR, ACE and APOE Variants in Major and Recurrent Depressive Disorders in Russia	Increased hippocampal BDNF immunoreactivity in subjects treated with antidepressant medication	in vitro	1
Serum BDNF as a peripheral biomarker of treatment-resistant depression and the rapid antidepressant response: A comparison of ketamine and ECT	Increased hippocampal BDNF immunoreactivity in subjects treated with antidepressant medication	in vitro	1
Association study of CREB1 polymorphisms and suicidality in MDD: results from a European multicenter study on treatment resistant depression	Increased hippocampal BDNF immunoreactivity in subjects treated with antidepressant medication	in vitro	0
Evaluation of TrkB and BDNF transcripts in prefrontal cortex, hippocampus, and striatum from subjects with schizophrenia, bipolar disorder, and major depressive disorder	Increased hippocampal BDNF immunoreactivity in subjects treated with antidepressant medication	in vitro	2
Decreased BDNF and TrkB mRNA expression in multiple cortical areas of patients with schizophrenia and mood disorders	Increased hippocampal BDNF immunoreactivity in subjects treated with antidepressant medication	in vitro	1
Multi-analyte profile analysis of plasma immune proteins: altered expression of peripheral immune factors is associated with neuropsychiatric symptom severity in adults with and without chronic hepatitis C virus infection	Increased hippocampal BDNF immunoreactivity in subjects treated with antidepressant medication	in vitro	1
Serotonin 2c receptor RNA editing in major depression and suicide	Increased hippocampal BDNF immunoreactivity in subjects treated with antidepressant medication	in vitro	1
Neurotrophins in Mesial Temporal Lobe Epilepsy With and Without Psychiatric Comorbidities	Increased hippocampal BDNF immunoreactivity in subjects treated with antidepressant medication	in vitro	1
T-lymphocyte CREB as a potential biomarker of response to antidepressant drugs	Increased hippocampal BDNF immunoreactivity in subjects treated with antidepressant medication	in vitro	1
Brain-Derived Neurotrophic Factor Serum Levels and Genotype: Association with Depression during Interferon-alpha Treatment	Increased hippocampal BDNF immunoreactivity in subjects treated with antidepressant medication	in vitro	1
Molecular evidence for BDNF- and GABA-related dysfunctions in the amygdala of female subjects with major depression	Increased hippocampal BDNF immunoreactivity in subjects treated with antidepressant medication	in vitro	2
Serum brain-derived neurotrophic factor level in relation to illness severity and episode duration in patients with major depression	Increased hippocampal BDNF immunoreactivity in subjects treated with antidepressant medication	in vitro	1
PROINFLAMMATORY AND "RESILIENCY" PROTEINS IN THE CSF OF PATIENTS WITH MAJOR DEPRESSION	Increased hippocampal BDNF immunoreactivity in subjects treated with antidepressant medication	in vitro	1
The contribution of BDNF and 5-HTT polymorphisms and early life stress to the heterogeneity of major depressive disorder: A preliminary study	Increased hippocampal BDNF immunoreactivity in subjects treated with antidepressant medication	in vitro	2
Val66Met polymorphism and serum brain-derived neurotrophic factor concentration in depressed patients	Increased hippocampal BDNF immunoreactivity in subjects treated with antidepressant medication	in vitro	2
Serum brain-derived neurotrophic factor and glucocorticoid receptor levels in lymphocytes as markers of antidepressant response in major depressive patients: A pilot study	Increased hippocampal BDNF immunoreactivity in subjects treated with antidepressant medication	in vitro	1
Expression of Ca2+-dependent activator protein for secretion 2 is increased in the brains of schizophrenic patients	Increased hippocampal BDNF immunoreactivity in subjects treated with antidepressant medication	in vitro	0
The functional BDNF Val66Met polymorphism affects functions of pre-attentive visual sensory memory processes	Increased hippocampal BDNF immunoreactivity in subjects treated with antidepressant medication	in vitro	2
Morphometric Analysis of Neuronal and Glial Cell Pathology in the Caudate Nucleus in Late-Life Depression	Increased hippocampal BDNF immunoreactivity in subjects treated with antidepressant medication	in vitro	1
The G-712A polymorphism of brain-derived neurotrophic factor is associated with major depression but not schizophrenia	Increased hippocampal BDNF immunoreactivity in subjects treated with antidepressant medication	in vitro	2
An investigation of EEG, genetic and cognitive markers of treatment response to antidepressant medication in patients with major depressive disorder: A pilot study	Increased hippocampal BDNF immunoreactivity in subjects treated with antidepressant medication	in vitro	2
Potential Role of Brain-Derived Neurotrophic Factor in Omega–3 Fatty Acid Supplementation to Prevent Posttraumatic Distress after Accidental Injury: An Open-Label Pilot Study	Increased hippocampal BDNF immunoreactivity in subjects treated with antidepressant medication	in vitro	1
Brain-derived neurotrophic factor gene polymorphisms and mirtazapine responses in Koreans with major depression	Increased hippocampal BDNF immunoreactivity in subjects treated with antidepressant medication	in vitro	2
A negative regulator of MAP kinase causes depressive behavior	Increased hippocampal BDNF immunoreactivity in subjects treated with antidepressant medication	in vitro	1
BDNF mRNA expression of peripheral blood mononuclear cells was decreased in depressive patients who had or had not recently attempted suicide	Increased hippocampal BDNF immunoreactivity in subjects treated with antidepressant medication	in vitro	1
Brain-derived neurotrophic factor gene and protein expression in pediatric and adult depressed subjects	Increased hippocampal BDNF immunoreactivity in subjects treated with antidepressant medication	in vitro	0
Genetic association of the interaction between the BDNF and GSK3B genes and major depressive disorder in a Chinese population	Increased hippocampal BDNF immunoreactivity in subjects treated with antidepressant medication	in vitro	1
Brain-derived neurotrophic factor (BDNF) gene: no major impact on antidepressant treatment response	Increased hippocampal BDNF immunoreactivity in subjects treated with antidepressant medication	in vitro	1
The acute response of plasma brain-derived neurotrophic factor as a result of exercise in major depressive disorder	Increased hippocampal BDNF immunoreactivity in subjects treated with antidepressant medication	in vitro	2
Family-based association study between brain-derived neurotrophic factor gene and major depressive disorder of Chinese descent	Increased hippocampal BDNF immunoreactivity in subjects treated with antidepressant medication	in vitro	1
Expression of hippocampal brain-derived neurotrophic factor and its receptors in Stanley consortium brains	Increased hippocampal BDNF immunoreactivity in subjects treated with antidepressant medication	in vitro	2
Serum Brain-Derived Neurotrophic Factor (BDNF) Levels in Schizophrenic Patients with Depressive Sypmptoms: A Preliminary Study	Increased hippocampal BDNF immunoreactivity in subjects treated with antidepressant medication	in vitro	0
Reduced platelet BDNF level in patients with major depression	Increased hippocampal BDNF immunoreactivity in subjects treated with antidepressant medication	in vitro	1
Variation in brain-derived neurotrophic factor (BDNF) gene is associated with symptoms of depression	Increased hippocampal BDNF immunoreactivity in subjects treated with antidepressant medication	in vitro	2
KYNURENINE METABOLITES AND INFLAMMATION MARKERS IN DEPRESSED PATIENTS TREATED WITH FLUOXETINE OR COUNSELLING	Increased hippocampal BDNF immunoreactivity in subjects treated with antidepressant medication	in vitro	1
Effects of fluoxetine and venlafaxine on serum brain derived neurotrophic factor levels in depressed patients	Increased hippocampal BDNF immunoreactivity in subjects treated with antidepressant medication	in vitro	2
Effects of the Brain-Derived Neurotrophic Growth Factor Val66Met Variation on Hippocampus Morphology in Bipolar Disorder	Increased hippocampal BDNF immunoreactivity in subjects treated with antidepressant medication	in vitro	0
Polymorphisms in the SLC6A4 and HTR2A genes influence treatment outcome following antidepressant therapy	Increased hippocampal BDNF immunoreactivity in subjects treated with antidepressant medication	in vitro	0
Changes in CREB Phosphorylation and BDNF Plasma Levels during Psychotherapy of Depression	Increased hippocampal BDNF immunoreactivity in subjects treated with antidepressant medication	in vitro	0
Brain-derived neurotrophic factor and antidepressant action: another piece of evidence from pharmacogenetics	Increased hippocampal BDNF immunoreactivity in subjects treated with antidepressant medication	in vitro	2
Evidence for association between genetic variants of p75 neurotrophin receptor (p75(NTR)) gene and antidepressant treatment response in Chinese major depressive disorder	Increased hippocampal BDNF immunoreactivity in subjects treated with antidepressant medication	in vitro	2
Plasma brain-derived neurotrophic factor as a peripheral marker for the action mechanism of antidepressants	Increased hippocampal BDNF immunoreactivity in subjects treated with antidepressant medication	in vitro	1
The Va166Met polymorphism of the brain-derived neurotrophic factor gene is associated with psychotic feature and suicidal Behavior in Japanese major depressive patients	Increased hippocampal BDNF immunoreactivity in subjects treated with antidepressant medication	in vitro	1
Gene expression profiling in postmortem prefrontal cortex of major depressive disorder	Increased hippocampal BDNF immunoreactivity in subjects treated with antidepressant medication	in vitro	1
The brain-derived neurotrophic factor rs6265 (Val66Met) polymorphism and depression in Mexican-Americans	Increased hippocampal BDNF immunoreactivity in subjects treated with antidepressant medication	in vitro	0
Decreased plasma BDNF level in depressive patients	Increased hippocampal BDNF immunoreactivity in subjects treated with antidepressant medication	in vitro	1
Effects of paroxetine or milnacipran on serum brain-derived neurotrophic factor in depressed patients	Increased hippocampal BDNF immunoreactivity in subjects treated with antidepressant medication	in vitro	1
Low plasma BDNF is associated with suicidal behavior in major depression	Increased hippocampal BDNF immunoreactivity in subjects treated with antidepressant medication	in vitro	1
Electroconvulsive Therapy (ECT) increases serum Brain Derived Neurotrophic Factor (BDNF) in drug resistant depressed patients	Increased hippocampal BDNF immunoreactivity in subjects treated with antidepressant medication	in vitro	0
The Val66Met polymorphism of the brain-derived neurotrophic-factor gene is associated with geriatric depression	Increased hippocampal BDNF immunoreactivity in subjects treated with antidepressant medication	in vitro	1
Brain-derived neurotrophic factor gene polymorphism (Val66Met) and citalopram response in major depressive disorder	Increased hippocampal BDNF immunoreactivity in subjects treated with antidepressant medication	in vitro	2
Association study of BDNF and CNTF polymorphism to depression in non-demented subjects of the "VITA" study	Increased hippocampal BDNF immunoreactivity in subjects treated with antidepressant medication	in vitro	2
Brain-derived neurotrophic factor (BDNF) changes in the serum of depressed women	Increased hippocampal BDNF immunoreactivity in subjects treated with antidepressant medication	in vitro	2
Brain-derived neurotrophic factor-5-HTTLPR gene interactions and environmental modifiers of depression in children	Increased hippocampal BDNF immunoreactivity in subjects treated with antidepressant medication	in vitro	1
Materna serum concentrations of BDNF and depression in the perinatal period	Increased hippocampal BDNF immunoreactivity in subjects treated with antidepressant medication	in vitro	1
Reduced hippocampal volume in drug-free depressed patients	Increased hippocampal BDNF immunoreactivity in subjects treated with antidepressant medication	in vitro	1
Effect of treatment on serum brain-derived neurotrophic factor levels in depressed patients	Increased hippocampal BDNF immunoreactivity in subjects treated with antidepressant medication	in vitro	2
Brain-derived neurotrophic factor variants are associated with childhood-onset mood disorder: confirmation in a Hungarian sample	Increased hippocampal BDNF immunoreactivity in subjects treated with antidepressant medication	in vitro	1
Evidence for a relationship between genetic variants at the brain-derived neurotrophic factor (BDNF) locus and major depression	Increased hippocampal BDNF immunoreactivity in subjects treated with antidepressant medication	in vitro	2
Low brain-derived neurotrophic factor (BDNF) levels in serum of depressed patients probably results from lowered platelet BDNF release unrelated to platelet reactivity	Increased hippocampal BDNF immunoreactivity in subjects treated with antidepressant medication	in vitro	2
Association study of neurotrophic tyrosine kinase receptor type 2 (NTRK2) and childhood-onset mood disorders	Increased hippocampal BDNF immunoreactivity in subjects treated with antidepressant medication	in vitro	0
Cellular changes in the postmortem hippocampus in major depression	Increased hippocampal BDNF immunoreactivity in subjects treated with antidepressant medication	in vitro	1
Differential cAMP levels and serotonin effects in blood peripheral mononuclear cells and lymphocytes from major depression patients	Increased hippocampal BDNF immunoreactivity in subjects treated with antidepressant medication	in vitro	1
BDNF serum concentrations in healthy volunteers are associated with depression-related personality traits	Increased hippocampal BDNF immunoreactivity in subjects treated with antidepressant medication	in vitro	2
Modulation of cortical-limbic pathways in major depression - Treatment-specific effects of cognitive behavior therapy	Increased hippocampal BDNF immunoreactivity in subjects treated with antidepressant medication	in vitro	0
Fluoxetine-Induced Memory Impairment in Four Family Members	Increased hippocampal BDNF immunoreactivity in subjects treated with antidepressant medication	in vitro	1
Association study of a brain-derived neurotrophic-factor genetic polymorphism and major depressive disorders, symptomatology, and antidepressant response	Increased hippocampal BDNF immunoreactivity in subjects treated with antidepressant medication	in vitro	2
Reduced phosphorylation of cyclic AMP-responsive element binding protein in the postmortem orbitofrontal cortex of patients with major depressive disorder	Increased hippocampal BDNF immunoreactivity in subjects treated with antidepressant medication	in vitro	1
Course of illness, hippocampal function, and hippocampal volume in major depression	Increased hippocampal BDNF immunoreactivity in subjects treated with antidepressant medication	in vitro	0
Changes in CREB-phosphorylation during recovery from major depression	Increased hippocampal BDNF immunoreactivity in subjects treated with antidepressant medication	in vitro	0
Decreased serum brain-derived neurotrophic factor levels in major depressed patients	Increased hippocampal BDNF immunoreactivity in subjects treated with antidepressant medication	in vitro	2
BDNF promoter methylation and genetic variation in late-life depression	A polymorphism associated with depressive disorders differentially regulates brain derived neurotrophic factor promoter IV activity	in vitro	0
The combined effect of genetic polymorphisms and clinical parameters on treatment outcome in treatment-resistant depression	A polymorphism associated with depressive disorders differentially regulates brain derived neurotrophic factor promoter IV activity	in vitro	0
Frontocingulate cerebral blood flow and cerebrovascular reactivity associated with antidepressant response in late-life depression	Cerebrovascular damage in late-life depression is associated with structural and functional abnormalities of subcutaneous small arteries	in vitro	0
Neural correlates of apathy in late-life depression: a pilot [F-18]FDDNP positron emission tomography study	Cerebrovascular damage in late-life depression is associated with structural and functional abnormalities of subcutaneous small arteries	in vitro	0
Altered resting-state functional connectivity in late-life depression: A cross-sectional study	Cerebrovascular damage in late-life depression is associated with structural and functional abnormalities of subcutaneous small arteries	in vitro	0
Relationships between Depressive Symptoms and Endothelial Function Among Outpatients of a General Hospital in China	Cerebrovascular damage in late-life depression is associated with structural and functional abnormalities of subcutaneous small arteries	in vitro	0
Can We Clinically Recognize a Vascular Depression? The Role of Personality in an Expanded Threshold Model	Cerebrovascular damage in late-life depression is associated with structural and functional abnormalities of subcutaneous small arteries	in vitro	0
Fronto-limbic microstructure and structural connectivity in remission from major depression	Cerebrovascular damage in late-life depression is associated with structural and functional abnormalities of subcutaneous small arteries	in vitro	0
Relationship of endothelial function and atherosclerosis to treatment response in late-life depression	Cerebrovascular damage in late-life depression is associated with structural and functional abnormalities of subcutaneous small arteries	in vitro	0
Proteomics profiling reveals inflammatory biomarkers of antidepressant treatment response: Findings from the CO-MED trial	IFN-gamma reduction by tricyclic antidepressants	in vitro	2
Plasma magnesium level and psychomotor retardation in major depressed patients	Decrease in epinephrine-induced attenuation of platelet adenylate cyclase activity in depressed patients: relation with plasma electrolytes.	in vitro	0
Adenylate cyclase activity in postmortem brain of suicide subjects: Reduced response to beta-adrenergic stimulation	Decrease in epinephrine-induced attenuation of platelet adenylate cyclase activity in depressed patients: relation with plasma electrolytes.	in vitro	0
Adenylate cyclase activity in postmortem brain of suicide subjects: Reduced response to beta-adrenergic stimulation	Reduced sensitivity of lymphocyte beta-adrenergic receptors in patients with endogenous depression and psychomotor agitation	in vitro	1
Relationships between serum magnesium levels and clinical background factors in patients with mood disorders	Decrease in epinephrine-induced attenuation of platelet adenylate cyclase activity in depressed patients: relation with plasma electrolytes.	in vitro	0
Forskolin-stimulated platelet adenylyl cyclase activity is lower in persons with major depression	Decrease in epinephrine-induced attenuation of platelet adenylate cyclase activity in depressed patients: relation with plasma electrolytes.	in vitro	0
Change in platelet GTP-binding protein in drug-free depressed patients	Decrease in epinephrine-induced attenuation of platelet adenylate cyclase activity in depressed patients: relation with plasma electrolytes.	in vitro	0
The impact of cognitive behavioral therapy on IL-6 levels in unmedicated women experiencing the first episode of depression: A pilot study	Stimulatory effect of antidepressants on the production of IL-6	in vitro	1
Might different cytokine trends in depressed patients receiving duloxetine indicate differential biological backgrounds	Stimulatory effect of antidepressants on the production of IL-6	in vitro	0
CONNECTION BETWEEN INFLAMMATORY MARKERS, ANTIDEPRESSANTS AND DEPRESSION	Stimulatory effect of antidepressants on the production of IL-6	in vitro	0
No evidence for an anti-inflammatory effect of escitalopram intervention in healthy individuals with a family history of depression	Stimulatory effect of antidepressants on the production of IL-6	in vitro	1
Higher than Normal Plasma Iinterleukin-6 Concentrations in Brazilian Patients with Mood Disorders	Stimulatory effect of antidepressants on the production of IL-6	in vitro	1
Increase in IL-6 levels among major depressive disorder patients after a 6-week treatment with duloxetine 60 mg/day: a preliminary observation	Stimulatory effect of antidepressants on the production of IL-6	in vitro	2
Immune Activation and Neuropsychiatric Symptoms in HIV Infection	Stimulatory effect of antidepressants on the production of IL-6	in vitro	2
Effects of venlafaxine and fluoxetine on lymphocyte subsets in patients with major depressive disorder: A flow cytometric analysis	Stimulatory effect of antidepressants on the production of IL-6	in vitro	1
Antidepressant Effects on Insulin Sensitivity and Proinflammatory Cytokines in the Depressed Males	Stimulatory effect of antidepressants on the production of IL-6	in vitro	0
Oxidative stress parameters after combined fluoxetine and acetylsalicylic acid therapy in depressive patients	Stimulatory effect of antidepressants on the production of IL-6	in vitro	0
Pro-inflammatory biomakers in depression: Treatment with venlafaxine	Stimulatory effect of antidepressants on the production of IL-6	in vitro	0
Elevated Neuroimmune Biomarkers in Sweat Patches and Plasma of Premenopausal Women with Major Depressive Disorder in Remission: The POWER Study	Stimulatory effect of antidepressants on the production of IL-6	in vitro	1
Cytokine profiles in women with different subtypes of major depressive disorder	Stimulatory effect of antidepressants on the production of IL-6	in vitro	0
Cytokines and serotonin transporter in patients with major depression	Stimulatory effect of antidepressants on the production of IL-6	in vitro	0
LENGTH OF AXONS EXPRESSING THE SEROTONIN TRANSPORTER IN ORBITOFRONTAL CORTEX IS LOWER WITH AGE IN DEPRESSION	Frequency of long allele in serotonin transporter gene is increased in depressed suicide victims	in vitro	1
Catechol-O-methyltransferase Val158Met polymorphism and altered COMT gene expression in the prefrontal cortex of suicide brains	Frequency of long allele in serotonin transporter gene is increased in depressed suicide victims	in vitro	3
Candidate gene associations with withdrawn behavior	Frequency of long allele in serotonin transporter gene is increased in depressed suicide victims	in vitro	1
Human NPY Promoter Variation rs16147:T>C as a Moderator of Prefrontal NPY Gene Expression and negative affect	Frequency of long allele in serotonin transporter gene is increased in depressed suicide victims	in vitro	3
The serotonin transporter gene and disease modification in psychosis: Evidence for systematic differences in allelic directionality at the 5-HTTLPR locus	Frequency of long allele in serotonin transporter gene is increased in depressed suicide victims	in vitro	2
Association between serotonin-related gene polymorphisms and suicidal behavior in depressive patients	Frequency of long allele in serotonin transporter gene is increased in depressed suicide victims	in vitro	1
Serotonin transporter gene polymorphisms: Effect on serotonin transporter availability in the brain of suicide attempters	Frequency of long allele in serotonin transporter gene is increased in depressed suicide victims	in vitro	2
The serotonin transporter promoter polymorphism and suicide	Frequency of long allele in serotonin transporter gene is increased in depressed suicide victims	in vitro	3
STin2 variant and family history of suicide as significant predictors of suicide completion in major depression	Frequency of long allele in serotonin transporter gene is increased in depressed suicide victims	in vitro	1
Decreased serotonin 5-HT2A receptor-stimulated phosphoinositide signaling in fibroblasts from melancholic depressed patients	Frequency of long allele in serotonin transporter gene is increased in depressed suicide victims	in vitro	0
Decreased serotonin 5-HT2A receptor-stimulated phosphoinositide signaling in fibroblasts from melancholic depressed patients	5-HT uptake sites and 5-HT2 receptors in brain of antidepressant-free suicide victims/depressives: increase in 5-HT2 sites in cortex and amygdala	in vitro	0
Serotonin transporter and GABA(A) alpha 6 receptor variants are associated with neuroticism	Frequency of long allele in serotonin transporter gene is increased in depressed suicide victims	in vitro	0
Impaired repression at a 5-hydroxytryptamine 1A receptor gene polymorphism associated with major depression and suicide	Frequency of long allele in serotonin transporter gene is increased in depressed suicide victims	in vitro	2
Serum lipid levels and suicide attempts	Frequency of long allele in serotonin transporter gene is increased in depressed suicide victims	in vitro	1
Association between a serotonin transporter promoter region polymorphism and mood response during tryptophan depletion	Frequency of long allele in serotonin transporter gene is increased in depressed suicide victims	in vitro	2
The 5-HT2A receptor gene 102T/C polymorphism is associated with suicidal behavior in depressed patients	Frequency of long allele in serotonin transporter gene is increased in depressed suicide victims	in vitro	0
The 5-HT2A receptor gene 102T/C polymorphism is associated with suicidal behavior in depressed patients	5-HT uptake sites and 5-HT2 receptors in brain of antidepressant-free suicide victims/depressives: increase in 5-HT2 sites in cortex and amygdala	in vitro	0
A polymorphism in the promoter of the serotonin transporter gene is not associated with suicidal behavior	Frequency of long allele in serotonin transporter gene is increased in depressed suicide victims	in vitro	1
Platelet serotonin transporters and the transporter gene in control subjects, unipolar patients and bipolar patients	Frequency of long allele in serotonin transporter gene is increased in depressed suicide victims	in vitro	2
Lack of association of serotonin-2A receptor gene polymorphism (T102C) with suicidal ideation and suicide	Frequency of long allele in serotonin transporter gene is increased in depressed suicide victims	in vitro	1
Lack of association of serotonin-2A receptor gene polymorphism (T102C) with suicidal ideation and suicide	5-HT uptake sites and 5-HT2 receptors in brain of antidepressant-free suicide victims/depressives: increase in 5-HT2 sites in cortex and amygdala	in vitro	2
Tryptophan hydroxylase gene 218A/C polymorphism is not associated with depressed suicide	Frequency of long allele in serotonin transporter gene is increased in depressed suicide victims	in vitro	4
Tryptophan hydroxylase gene 218A/C polymorphism is not associated with depressed suicide	5-HT uptake sites and 5-HT2 receptors in brain of antidepressant-free suicide victims/depressives: increase in 5-HT2 sites in cortex and amygdala	in vitro	0
A serotonin transporter gene promoter polymorphism (5-HTTLPR) and prefrontal cortical finding in major depression and suicide	Frequency of long allele in serotonin transporter gene is increased in depressed suicide victims	in vitro	1
A serotonin transporter gene promoter polymorphism (5-HTTLPR) and prefrontal cortical finding in major depression and suicide	5-HT uptake sites and 5-HT2 receptors in brain of antidepressant-free suicide victims/depressives: increase in 5-HT2 sites in cortex and amygdala	in vitro	0
A serotonin transporter gene promoter polymorphism (5-HTTLPR) and prefrontal cortical finding in major depression and suicide	Decreased imipramine binding in the brains of patients with depressive illness	in vitro	2
The serotonin transporter in the midbrain of suicide victims with major depression	Frequency of long allele in serotonin transporter gene is increased in depressed suicide victims	in vitro	0
The serotonin transporter in the midbrain of suicide victims with major depression	5-HT uptake sites and 5-HT2 receptors in brain of antidepressant-free suicide victims/depressives: increase in 5-HT2 sites in cortex and amygdala	in vitro	0
Analysis of catechol-O-methyltransferase and 5-hydroxytryptamine transporter polymorphisms in patients at risk for suicide	Frequency of long allele in serotonin transporter gene is increased in depressed suicide victims	in vitro	1
Depressive symptoms are associated with reduced neutrophil function in hip fracture patients	Phagocytosis and killing of Staphylococcus aureus: effects of stress and depression in children	in vitro	1
Major depression and immunity in alcohol-dependent persons	Phagocytosis and killing of Staphylococcus aureus: effects of stress and depression in children	in vitro	3
Altered glucocorticoid immunoregulation in treatment resistant depression	Immunoglobulin production in vitro in major depression: a pilot study on the modulating action of endogenous cortisol	in vitro	2
Increased levels of 5HT2A receptor mRNA expression in peripheral blood mononuclear cells of patients with major depression: correlations with severity and duration of illness	5-HT uptake sites and 5-HT2 receptors in brain of antidepressant-free suicide victims/depressives: increase in 5-HT2 sites in cortex and amygdala	in vitro	0
Converging translational evidence for the involvement of the serotonin 2A receptor gene in major depressive disorder	5-HT uptake sites and 5-HT2 receptors in brain of antidepressant-free suicide victims/depressives: increase in 5-HT2 sites in cortex and amygdala	in vitro	0
Increased fear-potentiated startle in major depressive disorder patients with lifetime history of suicide attempt	5-HT uptake sites and 5-HT2 receptors in brain of antidepressant-free suicide victims/depressives: increase in 5-HT2 sites in cortex and amygdala	in vitro	2
Lower cortical serotonin 2A receptors in major depressive disorder	5-HT uptake sites and 5-HT2 receptors in brain of antidepressant-free suicide victims/depressives: increase in 5-HT2 sites in cortex and amygdala	in vitro	2
Neuron density and serotonin receptor binding in prefrontal cortex in suicide	5-HT uptake sites and 5-HT2 receptors in brain of antidepressant-free suicide victims/depressives: increase in 5-HT2 sites in cortex and amygdala	in vitro	1
ELEVATED 5-HT 2A RECEPTORS IN POSTMORTEM PREFRONTAL CORTEX IN MAJOR DEPRESSION IS ASSOCIATED WITH REDUCED ACTIVITY OF PROTEIN KINASE A	5-HT uptake sites and 5-HT2 receptors in brain of antidepressant-free suicide victims/depressives: increase in 5-HT2 sites in cortex and amygdala	in vitro	0
Serotonin receptor subtype and p11 mRNA expression in stress-relevant brain regions of suicide and control subjects	5-HT uptake sites and 5-HT2 receptors in brain of antidepressant-free suicide victims/depressives: increase in 5-HT2 sites in cortex and amygdala	in vitro	1
Increased 5-HT2A receptor binding in euthymic	5-HT uptake sites and 5-HT2 receptors in brain of antidepressant-free suicide victims/depressives: increase in 5-HT2 sites in cortex and amygdala	in vitro	2
Imaging of serotonin transporters and its blockade by citalopram in patients with major depression using a novel SPECT ligand [I-123]-ADAM	Decreased imipramine binding in the brains of patients with depressive illness	in vitro	1
Neuronal tryptophan hydroxylase mRNA expression in the human dorsal and median raphe nuclei: Major depression and suicide	5-HT uptake sites and 5-HT2 receptors in brain of antidepressant-free suicide victims/depressives: increase in 5-HT2 sites in cortex and amygdala	in vitro	1
Association of Serotonin 5-HT2A Receptor Binding and the T102C Polymorphism in Depressed and Healthy Caucasian Subjects	5-HT uptake sites and 5-HT2 receptors in brain of antidepressant-free suicide victims/depressives: increase in 5-HT2 sites in cortex and amygdala	in vitro	0
Brain serotonin transporter binding potential measured with carbon 11-labeled DASB positron emission tomography - Effects of major depression episodes and severity of dysfunctional attitudes	5-HT uptake sites and 5-HT2 receptors in brain of antidepressant-free suicide victims/depressives: increase in 5-HT2 sites in cortex and amygdala	in vitro	0
Brain serotonin transporter binding potential measured with carbon 11-labeled DASB positron emission tomography - Effects of major depression episodes and severity of dysfunctional attitudes	Decreased imipramine binding in the brains of patients with depressive illness	in vitro	1
Decreased serotonin 5-HT2A receptor-stimulated phosphoinositide signaling in fibroblasts from melancholic depressed patients	5-HT uptake sites and 5-HT2 receptors in brain of antidepressant-free suicide victims/depressives: increase in 5-HT2 sites in cortex and amygdala	in vitro	0
Gene-environment interaction analysis of serotonin system markers with adolescent depression	5-HT uptake sites and 5-HT2 receptors in brain of antidepressant-free suicide victims/depressives: increase in 5-HT2 sites in cortex and amygdala	in vitro	1
Decreased hippocampal 5-HT(2A) receptor binding in major depressive disorder: In vivo measurement with [(18)F]Altanserin positron emission tomography	5-HT uptake sites and 5-HT2 receptors in brain of antidepressant-free suicide victims/depressives: increase in 5-HT2 sites in cortex and amygdala	in vitro	0
Serotonin, serotonin 5-HT(1A) receptors and dopamine in blood peripheral lymphocytes of major depression patients	5-HT uptake sites and 5-HT2 receptors in brain of antidepressant-free suicide victims/depressives: increase in 5-HT2 sites in cortex and amygdala	in vitro	0
Altered expression and phosphorylation of myristoylated alanine-rich C kinase substrate (MARCKS) in postmortem brain of suicide victims with or without depression	5-HT uptake sites and 5-HT2 receptors in brain of antidepressant-free suicide victims/depressives: increase in 5-HT2 sites in cortex and amygdala	in vitro	1
Altered expression and phosphorylation of myristoylated alanine-rich C kinase substrate (MARCKS) in postmortem brain of suicide victims with or without depression	Increased 5-HT-2 receptor function as measured by serotonin-stimulated phosphoinositide hydrolysis in platelets of depressed patients	in vitro	1
Dysfunctional attitudes and 5-HT2 receptors during depression and self-harm	5-HT uptake sites and 5-HT2 receptors in brain of antidepressant-free suicide victims/depressives: increase in 5-HT2 sites in cortex and amygdala	in vitro	0
Mineralocorticoid Receptor Function in Major Depression	5-HT uptake sites and 5-HT2 receptors in brain of antidepressant-free suicide victims/depressives: increase in 5-HT2 sites in cortex and amygdala	in vitro	0
Platelet 5-HT2A-receptor-mediated induction of aggregation is not altered in major depression	5-HT uptake sites and 5-HT2 receptors in brain of antidepressant-free suicide victims/depressives: increase in 5-HT2 sites in cortex and amygdala	in vitro	2
Platelet 5-HT2A-receptor-mediated induction of aggregation is not altered in major depression	Increased 5-HT-2 receptor function as measured by serotonin-stimulated phosphoinositide hydrolysis in platelets of depressed patients	in vitro	1
Serotonin transporter binding in patients with mood disorders: a PET study with [C-11](+)McN5652	5-HT uptake sites and 5-HT2 receptors in brain of antidepressant-free suicide victims/depressives: increase in 5-HT2 sites in cortex and amygdala	in vitro	0
Association of 5-HT2A receptor gene polymorphism with major affective disorders: The case of a subgroup of bipolar disorder with low suicide risk	5-HT uptake sites and 5-HT2 receptors in brain of antidepressant-free suicide victims/depressives: increase in 5-HT2 sites in cortex and amygdala	in vitro	1
Localized decrease in serotonin transporter-immunoreactive axons in the prefrontal cortex of depressed subjects committing suicide	5-HT uptake sites and 5-HT2 receptors in brain of antidepressant-free suicide victims/depressives: increase in 5-HT2 sites in cortex and amygdala	in vitro	0
Localized decrease in serotonin transporter-immunoreactive axons in the prefrontal cortex of depressed subjects committing suicide	Decreased imipramine binding in the brains of patients with depressive illness	in vitro	0
Altered 5-HT2A binding sites and second messenger inositol trisphosphate (IP3) levels in hippocampus but not in frontal cortex from depressed suicide victims	5-HT uptake sites and 5-HT2 receptors in brain of antidepressant-free suicide victims/depressives: increase in 5-HT2 sites in cortex and amygdala	in vitro	0
Altered 5-HT2A binding sites and second messenger inositol trisphosphate (IP3) levels in hippocampus but not in frontal cortex from depressed suicide victims	Increased 5-HT-2 receptor function as measured by serotonin-stimulated phosphoinositide hydrolysis in platelets of depressed patients	in vitro	1
Brain serotonin(2) receptors in major depression - A positron emission tomography study	5-HT uptake sites and 5-HT2 receptors in brain of antidepressant-free suicide victims/depressives: increase in 5-HT2 sites in cortex and amygdala	in vitro	0
Elevated hypothalamic/midbrain serotonin (monoamine) transporter availability in depressive drug-naive children and adolescents	5-HT uptake sites and 5-HT2 receptors in brain of antidepressant-free suicide victims/depressives: increase in 5-HT2 sites in cortex and amygdala	in vitro	0
Distribution of platelet 5-HT2A receptor densities in suicidal and non-suicidal depressives and control subjects	5-HT uptake sites and 5-HT2 receptors in brain of antidepressant-free suicide victims/depressives: increase in 5-HT2 sites in cortex and amygdala	in vitro	0
Association of polymorphism of serotonin 2A receptor gene with suicidal ideation in major depressive disorder	5-HT uptake sites and 5-HT2 receptors in brain of antidepressant-free suicide victims/depressives: increase in 5-HT2 sites in cortex and amygdala	in vitro	0
PET imaging of serotonin type 2A receptors in late-life neuropsychiatric disorders	5-HT uptake sites and 5-HT2 receptors in brain of antidepressant-free suicide victims/depressives: increase in 5-HT2 sites in cortex and amygdala	in vitro	0
Evidence for an increase in functional platelet 5-HT2A receptors in depressed patients using the new ligand [I-125]-DOI	5-HT uptake sites and 5-HT2 receptors in brain of antidepressant-free suicide victims/depressives: increase in 5-HT2 sites in cortex and amygdala	in vitro	0
Evidence for an increase in functional platelet 5-HT2A receptors in depressed patients using the new ligand [I-125]-DOI	Increased 5-HT-2 receptor function as measured by serotonin-stimulated phosphoinositide hydrolysis in platelets of depressed patients	in vitro	1
Prefrontal cortex 5-HT2 receptors in depression: An [F-18]setoperone PET imaging study	5-HT uptake sites and 5-HT2 receptors in brain of antidepressant-free suicide victims/depressives: increase in 5-HT2 sites in cortex and amygdala	in vitro	0
Prefrontal cortex 5-HT2 receptors in depression: An [F-18]setoperone PET imaging study	Increased 5-HT-2 receptor function as measured by serotonin-stimulated phosphoinositide hydrolysis in platelets of depressed patients	in vitro	0
Platelet serotonin functions in untreated major depression	5-HT uptake sites and 5-HT2 receptors in brain of antidepressant-free suicide victims/depressives: increase in 5-HT2 sites in cortex and amygdala	in vitro	1
No effect of depression on [O-15]H2O PET response to intravenous d-fenfluramine	5-HT uptake sites and 5-HT2 receptors in brain of antidepressant-free suicide victims/depressives: increase in 5-HT2 sites in cortex and amygdala	in vitro	1
Growth-associated protein (GAP-43) its mRNA	5-HT uptake sites and 5-HT2 receptors in brain of antidepressant-free suicide victims/depressives: increase in 5-HT2 sites in cortex and amygdala	in vitro	0
[(3)H] Imipramine binding in brain samples from depressed suicides and controls: 5-HT uptake sites compared with sites defined by desmethylimipramine	5-HT uptake sites and 5-HT2 receptors in brain of antidepressant-free suicide victims/depressives: increase in 5-HT2 sites in cortex and amygdala	in vitro	0
[(3)H] Imipramine binding in brain samples from depressed suicides and controls: 5-HT uptake sites compared with sites defined by desmethylimipramine	Decreased imipramine binding in the brains of patients with depressive illness	in vitro	0
[(3)H] Imipramine binding in brain samples from depressed suicides and controls: 5-HT uptake sites compared with sites defined by desmethylimipramine	Platelet 5-HT uptake sites in depression: three concurrent measures using [3H] imipramine and [3H] paroxetine.	in vitro	0
Dopamine uptake sites, labelled with [3H]GBR12935, in brain samples from depressed suicides and controls	5-HT uptake sites and 5-HT2 receptors in brain of antidepressant-free suicide victims/depressives: increase in 5-HT2 sites in cortex and amygdala	in vitro	0
5-HT1D and 5-HT1E/1F binding sites in depressed suicides: Increased 5-HT1D binding in globus pallidus but not cortex	5-HT uptake sites and 5-HT2 receptors in brain of antidepressant-free suicide victims/depressives: increase in 5-HT2 sites in cortex and amygdala	in vitro	0
Brain 5-hydroxytryptamine uptake sites labeled with [H-3]paroxetine in antidepressant drug-treated depressed suicide victims and controls	5-HT uptake sites and 5-HT2 receptors in brain of antidepressant-free suicide victims/depressives: increase in 5-HT2 sites in cortex and amygdala	in vitro	0
Brain 5-hydroxytryptamine uptake sites labeled with [H-3]paroxetine in antidepressant drug-treated depressed suicide victims and controls	Platelet 5-HT uptake sites in depression: three concurrent measures using [3H] imipramine and [3H] paroxetine.	in vitro	0
Platelet serotonergic indices in major depression: Up-regulation of 5-HT2A receptors unchanged by antidepressant treatment	5-HT uptake sites and 5-HT2 receptors in brain of antidepressant-free suicide victims/depressives: increase in 5-HT2 sites in cortex and amygdala	in vitro	0
Platelet serotonergic indices in major depression: Up-regulation of 5-HT2A receptors unchanged by antidepressant treatment	Platelet 5-HT uptake sites in depression: three concurrent measures using [3H] imipramine and [3H] paroxetine.	in vitro	0
Serotonin receptors in suicide victims with major depression	5-HT uptake sites and 5-HT2 receptors in brain of antidepressant-free suicide victims/depressives: increase in 5-HT2 sites in cortex and amygdala	in vitro	0
High affinity [3H]imipramine and [3H]paroxetine binding sites in suicide brains	5-HT uptake sites and 5-HT2 receptors in brain of antidepressant-free suicide victims/depressives: increase in 5-HT2 sites in cortex and amygdala	in vitro	0
Platelet serotonergic markers and tridimensional personality questionnaire measures in a clinical sample	5-HT uptake sites and 5-HT2 receptors in brain of antidepressant-free suicide victims/depressives: increase in 5-HT2 sites in cortex and amygdala	in vitro	0
SEROTONERGIC MARKERS IN PLATELETS OF PATIENTS WITH MAJOR DEPRESSION - UP-REGULATION OF 5-HT2 RECEPTORS	5-HT uptake sites and 5-HT2 receptors in brain of antidepressant-free suicide victims/depressives: increase in 5-HT2 sites in cortex and amygdala	in vitro	1
SEROTONERGIC MARKERS IN PLATELETS OF PATIENTS WITH MAJOR DEPRESSION - UP-REGULATION OF 5-HT2 RECEPTORS	Decreased imipramine binding in the brains of patients with depressive illness	in vitro	0
BINDING OF [H-3] PAROXETINE TO PLATELETS OF DEPRESSED-PATIENTS - SEASONAL DIFFERENCES AND EFFECTS OF DIAGNOSTIC CLASSIFICATION	5-HT uptake sites and 5-HT2 receptors in brain of antidepressant-free suicide victims/depressives: increase in 5-HT2 sites in cortex and amygdala	in vitro	0
BINDING OF [H-3] PAROXETINE TO PLATELETS OF DEPRESSED-PATIENTS - SEASONAL DIFFERENCES AND EFFECTS OF DIAGNOSTIC CLASSIFICATION	Platelet 5-HT uptake sites in depression: three concurrent measures using [3H] imipramine and [3H] paroxetine.	in vitro	0
PLATELET 5-HT UPTAKE SITES, LABELED WITH [H-3] PAROXETINE, IN CONTROLS AND DEPRESSED-PATIENTS BEFORE AND AFTER TREATMENT WITH FLUOXETINE OR LOFEPRAMINE	5-HT uptake sites and 5-HT2 receptors in brain of antidepressant-free suicide victims/depressives: increase in 5-HT2 sites in cortex and amygdala	in vitro	0
PLATELET 5-HT UPTAKE SITES, LABELED WITH [H-3] PAROXETINE, IN CONTROLS AND DEPRESSED-PATIENTS BEFORE AND AFTER TREATMENT WITH FLUOXETINE OR LOFEPRAMINE	Platelet 5-HT uptake sites in depression: three concurrent measures using [3H] imipramine and [3H] paroxetine.	in vitro	3
Decreased Pretreatment Amygdalae Serotonin Transporter Binding in Unipolar Depression Remitters: A Prospective PET Study	Decreased imipramine binding in the brains of patients with depressive illness	in vitro	1
Reported Childhood Abuse is Associated With Low Serotonin Transporter Binding In Vivo in Major Depressive Disorder	Decreased imipramine binding in the brains of patients with depressive illness	in vitro	1
Lower serotonin transporter binding potential in the human brain during major depressive episodes	Decreased imipramine binding in the brains of patients with depressive illness	in vitro	2
More tryptophan hydroxylase in the brainstem dorsal raphe nucleus in depressed suicides	Decreased imipramine binding in the brains of patients with depressive illness	in vitro	1
Neuropathological study of the dorsal raphe nuclei in late-life depression and Alzheimer's disease with and without depression	Decreased imipramine binding in the brains of patients with depressive illness	in vitro	2
Attenuated 5-HT1A receptor signaling in brains of suicide victims: involvement of adenylyl cyclase, phosphatidylinositol 3-kinase, Akt and mitogen-activated protein kinase	Decreased imipramine binding in the brains of patients with depressive illness	in vitro	1
Serotonin brain circuits involved in major depression and suicide	Decreased imipramine binding in the brains of patients with depressive illness	in vitro	2
Effects of serotonin transporter promoter genotype on platelet serotonin transporter functionality in depressed children and adolescents	Decreased imipramine binding in the brains of patients with depressive illness	in vitro	0
Effects of serotonin transporter promoter genotype on platelet serotonin transporter functionality in depressed children and adolescents	Platelet 5-HT uptake sites in depression: three concurrent measures using [3H] imipramine and [3H] paroxetine.	in vitro	0
[H-3]Paroxetine binding to human peripheral lymphocyte membranes of patients with major depression before and after treatment with fluoxetine	Decreased imipramine binding in the brains of patients with depressive illness	in vitro	2
Depression and anxiety in Parkinson's disease: Possible effect of genetic variation in the serotonin transporter	Decreased imipramine binding in the brains of patients with depressive illness	in vitro	1
Platelet Serotonin Transporter in Depressed Children and Adolescents: 3H‐Paroxetine Platelet Binding Before and After Sertraline	Decreased imipramine binding in the brains of patients with depressive illness	in vitro	0
Serotonin transporter binding sites and mRNA levels in depressed persons committing suicide	Decreased imipramine binding in the brains of patients with depressive illness	in vitro	0
PRIMARY STRUCTURE OF THE SEROTONIN TRANSPORTER IN UNIPOLAR DEPRESSION AND BIPOLAR DISORDER	Decreased imipramine binding in the brains of patients with depressive illness	in vitro	0
Studies on the serotonin uptake binding site in major depressive disorder and control post-mortem brain: Neurochemical and clinical correlates	Decreased imipramine binding in the brains of patients with depressive illness	in vitro	0
Growth hormone response to desmethylimipramine in depressed and suicidal adolescents	Decreased imipramine binding in the brains of patients with depressive illness	in vitro	0
5-HT receptor binding in post-mortem brain from patients with affective disorder	Decreased imipramine binding in the brains of patients with depressive illness	in vitro	0
Tritiated imipramine binding sites in affective disorders and schizophrenia: Influence of circannual variation	Decreased imipramine binding in the brains of patients with depressive illness	in vitro	2
3H-imipramine binding in depressed elderly: Relationship to family history and clinical response	Decreased imipramine binding in the brains of patients with depressive illness	in vitro	1
Reduced Bmax of [3H]-imipramine binding to platelets of depressed patients free of previous medication with 5HT uptake inhibitors.	Decreased imipramine binding in the brains of patients with depressive illness	in vitro	1
Increased synaptic markers in hippocampus of depressed patients	Decreased imipramine binding in the brains of patients with depressive illness	in vitro	0
Lower 3H-imipramine binding in platelets from untreated depressed patients compared to healthy controls.	Decreased imipramine binding in the brains of patients with depressive illness	in vitro	0
Search for abnormal proteins in erythrocytes and plasma from patients with a major depressive episode.	Alteration of erythrocyte phosphate transport in primary depressive disorders	in vitro	0
Osmotic behavior of erythrocytes from patients with a major affective disorder: A freeze-fracture electron microscopic study	Alteration of erythrocyte phosphate transport in primary depressive disorders	in vitro	1
Decreased erythrocyte membrane elevations in patients with a major depressive episode.	Alteration of erythrocyte phosphate transport in primary depressive disorders	in vitro	2
Significance of monitoring plasma levels of amitriptyline	Alprazolam does not inhibit the metabolism of nortriptyline in depressed patients or inhibit the metabolism of desipramine in human liver microsomes	in vitro	0
CLINICAL-SIGNIFICANCE OF PLASMA-LEVELS OF CLOMIPRAMINE	Alprazolam does not inhibit the metabolism of nortriptyline in depressed patients or inhibit the metabolism of desipramine in human liver microsomes	in vitro	1
Hyperactive phosphoinositide signaling pathway in platelets of depressed patients: effect of desipramine treatment	Reduced sensitivity of lymphocyte beta-adrenergic receptors in patients with endogenous depression and psychomotor agitation	in vitro	0
Hyperactive phosphoinositide signaling pathway in platelets of depressed patients: effect of desipramine treatment	Increased 5-HT-2 receptor function as measured by serotonin-stimulated phosphoinositide hydrolysis in platelets of depressed patients	in vitro	1
Enhancement of serotonin uptake by cortisol: A possible link between stress and depression	Reduced sensitivity of lymphocyte beta-adrenergic receptors in patients with endogenous depression and psychomotor agitation	in vitro	0
Reduced adenylyl cyclase immunolabeling and activity in postmortem temporal cortex of depressed suicide victims	Reduced sensitivity of lymphocyte beta-adrenergic receptors in patients with endogenous depression and psychomotor agitation	in vitro	2
Dynamics of ECT Normalization of Low G Protein Function and Immunoreactivity in Mononuclear Leukocytes of Patients With Major Depression	Reduced sensitivity of lymphocyte beta-adrenergic receptors in patients with endogenous depression and psychomotor agitation	in vitro	0
Dynamics of ECT Normalization of Low G Protein Function and Immunoreactivity in Mononuclear Leukocytes of Patients With Major Depression	Cyclic AMP second-messenger signal amplification in depression	in vitro	0
Subsensitivity of Adenylyl Cyclase-Coupled Receptors on Mononuclear Leukocytes from DrugFree Inpatients with a Major Depressive Episode	Reduced sensitivity of lymphocyte beta-adrenergic receptors in patients with endogenous depression and psychomotor agitation	in vitro	2
Reduced G protein functions and immunoreactive levels in mononuclear leukocytes of patients with depression	Cyclic AMP second-messenger signal amplification in depression	in vitro	0
Reduced G protein functions and immunoreactive levels in mononuclear leukocytes of patients with depression	Reduced sensitivity of lymphocyte beta-adrenergic receptors in patients with endogenous depression and psychomotor agitation	in vitro	1
Lack of effect of antidepressants on mononuclear leukocyte G-protein levels or function in depressed outpatients	Reduced sensitivity of lymphocyte beta-adrenergic receptors in patients with endogenous depression and psychomotor agitation	in vitro	1
Reduced beta-adrenergic receptor-coupled Gs protein function and Gs alpha immunoreactivity in mononuclear leukocytes of patients with depression	Reduced sensitivity of lymphocyte beta-adrenergic receptors in patients with endogenous depression and psychomotor agitation	in vitro	0
Reduced beta-adrenergic receptor-coupled Gs protein function and Gs alpha immunoreactivity in mononuclear leukocytes of patients with depression	Cyclic AMP second-messenger signal amplification in depression	in vitro	0
NEUROPEPTIDE-Y AND NATURAL-KILLER-CELL ACTIVITY - FINDINGS IN DEPRESSION AND ALZHEIMER CAREGIVER STRESS	Reduced sensitivity of lymphocyte beta-adrenergic receptors in patients with endogenous depression and psychomotor agitation	in vitro	1
ABNORMALITIES OF LITHIUM TRANSPORT ACROSS THE ERYTHROCYTE-MEMBRANE IN DEPRESSION AND SCHIZOPHRENIA	Reduced sensitivity of lymphocyte beta-adrenergic receptors in patients with endogenous depression and psychomotor agitation	in vitro	2
BRAIN BETA-ADRENOCEPTOR BINDING-SITES IN DEPRESSED SUICIDE VICTIMS - EFFECTS OF ANTIDEPRESSANT TREATMENT	Reduced sensitivity of lymphocyte beta-adrenergic receptors in patients with endogenous depression and psychomotor agitation	in vitro	0
Cerebrospinal Fluid and Urinary Biogenic Amines in Depressed Patients and Healthy Controls	Reduced sensitivity of lymphocyte beta-adrenergic receptors in patients with endogenous depression and psychomotor agitation	in vitro	0
Biological markers in juvenile depression	Reduced sensitivity of lymphocyte beta-adrenergic receptors in patients with endogenous depression and psychomotor agitation	in vitro	0
Decreased beta-adrenergic receptors in the leukocytes of depressed patients	Reduced sensitivity of lymphocyte beta-adrenergic receptors in patients with endogenous depression and psychomotor agitation	in vitro	0
Enhanced histamine- and β-adrenoceptor-mediated cyclic AMP formation in leukocytes from patients with endogenous depression	Reduced sensitivity of lymphocyte beta-adrenergic receptors in patients with endogenous depression and psychomotor agitation	in vitro	1
Noradrenergic function and hypothalamic-pituitary-adrenal axis activity in primary unipolar major depressive disorder	Reduced sensitivity of lymphocyte beta-adrenergic receptors in patients with endogenous depression and psychomotor agitation	in vitro	2
Altered 5-HT2A and 5-HT4 postsynaptic receptors and their intracellular signalling systems IP3 and cAMP in brains from depressed violent suicide victims	Increased 5-HT-2 receptor function as measured by serotonin-stimulated phosphoinositide hydrolysis in platelets of depressed patients	in vitro	2
Epinephrine- and thrombin-stimulated high-affinity GTPase activity in platelet membranes from patients with psychiatric disorders	Increased 5-HT-2 receptor function as measured by serotonin-stimulated phosphoinositide hydrolysis in platelets of depressed patients	in vitro	1
Protein kinase C and phospholipase C activity and expression of their specific isozymes is decreased and expression of MARCKS is increased in platelets of bipolar but not in unipolar patients	Increased 5-HT-2 receptor function as measured by serotonin-stimulated phosphoinositide hydrolysis in platelets of depressed patients	in vitro	1
Decreased platelet serotonin transporter sites and increased platelet inositol triphosphate levels in patients with unipolar depression: Effects of clomipramine and fluoxetine	Increased 5-HT-2 receptor function as measured by serotonin-stimulated phosphoinositide hydrolysis in platelets of depressed patients	in vitro	2
Increased membrane-associated protein kinase C activity and translocation in blood platelets from bipolar affective disorder patients	Increased 5-HT-2 receptor function as measured by serotonin-stimulated phosphoinositide hydrolysis in platelets of depressed patients	in vitro	1
Protein kinase C in platelets of depressed patients	Increased 5-HT-2 receptor function as measured by serotonin-stimulated phosphoinositide hydrolysis in platelets of depressed patients	in vitro	1
Effect of antidepressants on intracellular Ca++ mobilization in human frontal cortex	Increased 5-HT-2 receptor function as measured by serotonin-stimulated phosphoinositide hydrolysis in platelets of depressed patients	in vitro	0
Elevated [H-3]inositol 1,4,5 trisphosphate binding sites and expressed inositol 1,4,5 trisphosphate receptor protein level in platelets of depressed patients	Increased 5-HT-2 receptor function as measured by serotonin-stimulated phosphoinositide hydrolysis in platelets of depressed patients	in vitro	2
Effects of selective serotonin reuptake inhibitors on platelet serotonin parameters in major depressive disorder	Increased 5-HT-2 receptor function as measured by serotonin-stimulated phosphoinositide hydrolysis in platelets of depressed patients	in vitro	0
Enhanced calcium response to serotonin in platelets from patients with affective disorders	Increased 5-HT-2 receptor function as measured by serotonin-stimulated phosphoinositide hydrolysis in platelets of depressed patients	in vitro	0
Increased sensitivity of the inositol-phospholipid system in neutrophils from patients with acute major depressive episodes	Increased 5-HT-2 receptor function as measured by serotonin-stimulated phosphoinositide hydrolysis in platelets of depressed patients	in vitro	1
PLATELET AND LYMPHOCYTE FREE INTRACELLULAR CALCIUM IN AFFECTIVE-DISORDERS	Increased 5-HT-2 receptor function as measured by serotonin-stimulated phosphoinositide hydrolysis in platelets of depressed patients	in vitro	1
SEROTONIN-INDUCED PLATELET INTRACELLULAR CALCIUM MOBILIZATION IN DEPRESSED-PATIENTS	Increased 5-HT-2 receptor function as measured by serotonin-stimulated phosphoinositide hydrolysis in platelets of depressed patients	in vitro	1
SEROTONIN BUT NOT NOREPINEPHRINE-INDUCED CALCIUM MOBILIZATION OF PLATELETS IS ENHANCED IN AFFECTIVE-DISORDERS	Increased 5-HT-2 receptor function as measured by serotonin-stimulated phosphoinositide hydrolysis in platelets of depressed patients	in vitro	2
Mood Disorders and Risk of Herpes Zoster in 2 Population-Based Case-Control Studies in Denmark and the United Kingdom	Cellular immunity to varicella-zoster virus in patients with major depression	in vitro	1
Altered populations of natural killer cells cytotoxic T lymphocytes	Cellular immunity to varicella-zoster virus in patients with major depression	in vitro	2
Depression as sickness behavior? A test of the host defense hypothesis in a high pathogen population	Cellular immunity to varicella-zoster virus in patients with major depression	in vitro	2
Herpes zoster: Family history and psychological stress-Case-control study	Cellular immunity to varicella-zoster virus in patients with major depression	in vitro	0
Major depressive disorder and immunity to varicella-zoster virus in the elderly	Cellular immunity to varicella-zoster virus in patients with major depression	in vitro	2
Reduction of natural killer cytotoxic activity in major depression: Interaction between depression and cigarette smoking	Cellular immunity to varicella-zoster virus in patients with major depression	in vitro	1
The effects of paroxetine and tianeptine on peripheral biochemical markers in major depression	Platelet 5-HT uptake sites in depression: three concurrent measures using [3H] imipramine and [3H] paroxetine.	in vitro	1
Reduced brain serotonin transporter availability in major depression as measured by [I-123]-2 beta-carbomethoxy-3 beta-(4-iodophenyl)tropane and single photon emission computed tomography	Platelet 5-HT uptake sites in depression: three concurrent measures using [3H] imipramine and [3H] paroxetine.	in vitro	0
Enhanced displacement of [H-3]imipramine, but not [H-3]paroxetine binding by plasma from depressed patients	Platelet 5-HT uptake sites in depression: three concurrent measures using [3H] imipramine and [3H] paroxetine.	in vitro	0
PLATELET PAROXETINE BINDING IN MAJOR DEPRESSIVE DISORDER WITH AND WITHOUT COMORBID OBSESSIVE-COMPULSIVE DISORDER	Platelet 5-HT uptake sites in depression: three concurrent measures using [3H] imipramine and [3H] paroxetine.	in vitro	0
Neutrophil beta(2)-adrenoceptor function in major depression: G(s) coupling	Cyclic AMP second-messenger signal amplification in depression	in vitro	0
Subsensitivity of adenylyl cyclase-coupled receptors on mononuclear leukocytes from drug-free inpatients with a major depressive episode	Cyclic AMP second-messenger signal amplification in depression	in vitro	2
PLATELET H-3 PAROXETINE BINDING IN CONTROL SUBJECTS AND DEPRESSED-PATIENTS - RELATIONSHIP TO SEROTONIN UPTAKE AND AGE	Lack of association between [3H]imipramine binding sites and uptake of serotonin in control, depressed and schizophrenic patients	in vitro	0
Platelet imipramine binding in endogenous depressed patients and controls: Relationship to platelet MAO and 5HT uptake during successful imipramine treatment	Lack of association between [3H]imipramine binding sites and uptake of serotonin in control, depressed and schizophrenic patients	in vitro	0
Lack of specificity of reduced platelet imipramine binding in different psychiatric conditions.	Lack of association between [3H]imipramine binding sites and uptake of serotonin in control, depressed and schizophrenic patients	in vitro	1
Platelet imipramine binding in patients with panic disorder and major familial depression	Lack of association between [3H]imipramine binding sites and uptake of serotonin in control, depressed and schizophrenic patients	in vitro	1
Alterations in leukocyte transcriptional control pathway activity associated with major depressive disorder and antidepressant treatment	TREM-1 and DAP12 expression in monocytes of patients with severe psychiatric disorders. EGR3, ATF3 and PU.1 as important transcription factors	in silico	2
Clinical characteristics of inflammation-associated depression: Monocyte gene expression is age-related in major depressive disorder	TREM-1 and DAP12 expression in monocytes of patients with severe psychiatric disorders. EGR3, ATF3 and PU.1 as important transcription factors	in silico	1
Inflammatory activation is associated with a reduced glucocorticoid receptor alpha/beta expression ratio in monocytes of inpatients with melancholic major depressive disorder	TREM-1 and DAP12 expression in monocytes of patients with severe psychiatric disorders. EGR3, ATF3 and PU.1 as important transcription factors	in silico	2
Replicable and Coupled Changes in Innate and Adaptive Immune Gene Expression in Two Case-Control Studies of Blood Microarrays in Major Depressive Disorder	TREM-1 and DAP12 expression in monocytes of patients with severe psychiatric disorders. EGR3, ATF3 and PU.1 as important transcription factors	in silico	0
CREB1 gene polymorphisms combined with environmental risk factors increase susceptibility to major depressive disorder (MDD)	Effects of the G(-656)A variant on CREB1 promoter activity in a glial cell line: interactions with gonadal steroids and stress.	in silico	1
A preliminary investigation of the influence of CREB1 gene on treatment resistance in major depression	Effects of the G(-656)A variant on CREB1 promoter activity in a glial cell line: interactions with gonadal steroids and stress.	in silico	2
Depression-associated ARNTL and PER2 genetic variants in psychotic disorders	Three circadian clock genes Per2, Arntl, and Npas2 contribute to winter depression.	in silico	2
Sleep Duration and Depressive Symptoms: A Gene-Environment Interaction	Three circadian clock genes Per2, Arntl, and Npas2 contribute to winter depression.	in silico	1
Circadian patterns of gene expression in the human brain and disruption in major depressive disorder	Three circadian clock genes Per2, Arntl, and Npas2 contribute to winter depression.	in silico	1
Alterations of melatonin receptors MT1 and MT2 in the hypothalamic suprachiasmatic nucleus during depression	Three circadian clock genes Per2, Arntl, and Npas2 contribute to winter depression.	in silico	0
Genetic variants and abnormal processing of pre-miR-182, a circadian clock modulator, in major depression patients with late insomnia	Three circadian clock genes Per2, Arntl, and Npas2 contribute to winter depression.	in silico	0
Altered sleep architecture and higher incidence of subsyndromal depression in low endogenous melatonin secretors	Three circadian clock genes Per2, Arntl, and Npas2 contribute to winter depression.	in silico	1
Differential Association of Circadian Genes with Mood Disorders: CRY1 and NPAS2 are Associated with Unipolar Major Depression and CLOCK and VIP with Bipolar Disorder	Three circadian clock genes Per2, Arntl, and Npas2 contribute to winter depression.	in silico	2
PER2 Variantion Is Associated With Depression Vulnerability	Three circadian clock genes Per2, Arntl, and Npas2 contribute to winter depression.	in silico	2
CRY2 Is Associated with Depression	Three circadian clock genes Per2, Arntl, and Npas2 contribute to winter depression.	in silico	1
Systematic Analysis of Circadian Genes in a Population-Based Sample Reveals Association of TIMELESS with Depression and Sleep Disturbance	Three circadian clock genes Per2, Arntl, and Npas2 contribute to winter depression.	in silico	0
Seasonal vegetative and affective symptoms in the Finnish general population: Testing the dual vulnerability and latitude effect hypotheses	Three circadian clock genes Per2, Arntl, and Npas2 contribute to winter depression.	in silico	0
The NCAM1 gene set is linked to depressive symptoms and their brain structural correlates in healthy individuals	Taxometric investigation of depression: evidence of consistent latent structure across clinical and community samples	in silico	0
Low self-esteem and high psychological distress are common among depressed adolescents presenting to the Pediatric Emergency Department	Taxometric investigation of depression: evidence of consistent latent structure across clinical and community samples	in silico	1
Taxometric evidence of a dimensional latent structure for depression in an epidemiological sample of children and adolescents	Taxometric investigation of depression: evidence of consistent latent structure across clinical and community samples	in silico	0
Intolerance of uncertainty and negative metacognitive beliefs as transdiagnostic mediators of repetitive negative thinking in a clinical sample with anxiety disorders	Taxometric investigation of depression: evidence of consistent latent structure across clinical and community samples	in silico	1
Latent Structure of Depression in a Japanese Population Sample: Taxometric Procedures	Taxometric investigation of depression: evidence of consistent latent structure across clinical and community samples	in silico	0
The Toronto Hospital Alertness Test scale: relationship to daytime sleepiness, fatigue, and symptoms of depression and anxiety	Mirtazapine, a sedating antidepressant, and improved driving safety in patients with major depressive disorder: a prospective, randomized trial of 28 patients	in silico	1
Driving Performance and Psychomotor Function in Depressed Patients Treated with Agomelatine or Venlafaxine		in silico	1
Mirtazapine added to selective serotonin reuptake inhibitors for treatment-resistant depression in primary care (MIR trial): study protocol for a randomised controlled trial	A structural mean model to allow for noncompliance in a randomized trial comparing 2 active treatments	in silico	3
Agomelatine or placebo as adjunctive therapy to a mood stabiliser in bipolar I depression: randomised double-blind placebo-controlled trial	A new population-enrichment strategy to improve efficiency of placebo-controlled clinical trialsof antidepressant drugs	in silico	1
Translational Evaluation of JNJ-18038683, a 5-Hydroxytryptamine Type 7 Receptor Antagonist, on Rapid Eye Movement Sleep and in Major Depressive Disorder	A new population-enrichment strategy to improve efficiency of placebo-controlled clinical trialsof antidepressant drugs	in silico	3
Association of methylenetetrahydrofolate reductase gene 677C > T polymorphism with post-stroke depression risk and antidepressant treatment response in Han Chinese	A model to incorporate genetic testing (5-HTTLPR) in pharmacological treatment of major depressive disorders.	in silico	1
Examination of Org 26576, an AMPA receptor positive allosteric modulator, in patients diagnosed with major depressive disorder: an exploratory, randomized, double-blind, placebo-controlled trial	Translational PK-PD modelling of molecular target modulation for the AMPA receptor positive allosteric modulator Org 26576	in silico	1
Parents' education and the risk of major depression in early adulthood	The National Population Health Survey's assessment of depression risk factor associations: a simulation study assessing vulnerability to bias	in silico	0
Development and validation of prediction algorithms for major depressive episode in the general population	The National Population Health Survey's assessment of depression risk factor associations: a simulation study assessing vulnerability to bias	in silico	1
Transcriptome Alterations in Prefrontal Pyramidal Cells Distinguish Schizophrenia From Bipolar and Major Depressive Disorders	Detecting disease-associated genes with confounding variable adjustment and the impact on genomic meta-analysis: with application to major depressive disorder	in silico	3
A comprehensive regional analysis of genome-wide expression profiles for major depressive disorder	Detecting disease-associated genes with confounding variable adjustment and the impact on genomic meta-analysis: with application to major depressive disorder	in silico	1
Plasma biosignature and brain pathology related to persistent cognitive impairment in late-life depression	Detecting disease-associated genes with confounding variable adjustment and the impact on genomic meta-analysis: with application to major depressive disorder	in silico	3
A unique gene expression signature associated with serotonin 2C receptor RNA editing in the prefrontal cortex and altered in suicide	Detecting disease-associated genes with confounding variable adjustment and the impact on genomic meta-analysis: with application to major depressive disorder	in silico	3
A Conserved BDNF, Glutamate- and GABA-Enriched Gene Module Related to Human Depression Identified by Coexpression Meta-Analysis and DNA Variant Genome-Wide Association Studies	Detecting disease-associated genes with confounding variable adjustment and the impact on genomic meta-analysis: with application to major depressive disorder	in silico	4
Mindfulness-based cognitive therapy for recurrent major depression: A "best buy' for health care?	An animated depiction of major depression epidemiology	in silico	1
Does depression experienced by mothers leads to a decline in marital quality: a 21-year longitudinal study	An animated depiction of major depression epidemiology	in silico	1
A new chronobiological approach to discriminate between acute and chronic depression using peripheral temperature, rest-activity, and light exposure parameters	An animated depiction of major depression epidemiology	in silico	1
Depression Scores Associate With Chronotype and Social Jetlag in a Rural Population	An animated depiction of major depression epidemiology	in silico	1
Prevalence of mood disorders in the rural population of Udmurtia	Diminished recall and the cohort effect of major depression: a simulation study	in silico
Epidemiology of DSM-III-R major depression and minor depression among adolescents and young adults in the National Comorbidity Survey	Diminished recall and the cohort effect of major depression: a simulation study	in silico	1
Prevalence of and risk factors for lifetime suicide attempts in the National Comorbidity Survey	Diminished recall and the cohort effect of major depression: a simulation study	in silico	1
Depressive symptoms and suicidal behaviour: Changes with time in an adolescent clinic cohort	Diminished recall and the cohort effect of major depression: a simulation study	in silico	1
Genetic epidemiology of self-reported lifetime DSM-IV major depressive disorder in a population-based twin sample of female adolescents	Diminished recall and the cohort effect of major depression: a simulation study	in silico	1
The Epidemiology of Major Depressive Disorder: Results from the National Comorbidity Survey Replication (NCS-R)	Diminished recall and the cohort effect of major depression: a simulation study	in silico	1
The epidemiology of major depressive episodes: Results from the International Consortium of Psychiatric Epidemiology (ICPE) Surveys	Diminished recall and the cohort effect of major depression: a simulation study	in silico	1
Epidemiology of major depressive episode in a southern European country: Results from the ESEMeD-Spain project	Diminished recall and the cohort effect of major depression: a simulation study	in silico	1
Incidence and recurrence of late-life depression	Diminished recall and the cohort effect of major depression: a simulation study	in silico	1
Twenty-year trends in emotional and behavioral problems in Dutch children in a changing society	Diminished recall and the cohort effect of major depression: a simulation study	in silico	1
Delays in seeking treatment for mental disorders in the Belgian general population	Diminished recall and the cohort effect of major depression: a simulation study	in silico	1
Lifetime prevalence and age-of-onset distributions of mental disorders in the world health organization's world mental health survey initiative	Diminished recall and the cohort effect of major depression: a simulation study	in silico	1
Prevalence and incidence of depressive disorder: The Baltimore ECA follow-up, 1981-2004	Diminished recall and the cohort effect of major depression: a simulation study	in silico	2
Stability and change in reported age of onset of depression, back pain, and smoking over 29 years in a prospective cohort study	Diminished recall and the cohort effect of major depression: a simulation study	in silico	2
Evaluation of a computer-adaptive test for the assessment of depression (D-CAT) in clinical application	Computerized adaptive measurement of depression: A simulation study	in silico	1
Structure and Measurement of Depression in Youths: Applying Item Response Theory to Clinical Data	Computerized adaptive measurement of depression: A simulation study	in silico	2
The influence of depression on cognitive control: Disambiguating approach and avoidance tendencies	Psychomotor disturbance in depression: assessment using a driving simulator paradigm	in silico	1
Duloxetine-bupropion combination for treatment-resistant atypical depression: A double-blind, randomized, placebo-controlled trial	From trial and error to trial simulation. Part 2: an appraisal of current beliefs in the design and analysis of clinical trials for antidepressant drugs	in silico	1
The contribution of familial internalizing and externalizing liability factors to borderline personality disorder	Fitting ACE structural equation models to case-control family data	in silico	1
Prenatal depression effects on neonates	Kraemer GW, Ebert MH, Lake CR, McKinney WT.Cerebrospinal fluid measures of neurotransmitter changes associated with pharmacological alteration of the despair response to social separation in rhesus monkeys	primates	1
Regional Cerebral Blood Flow Changes Associated With Focal Electrically Administered Seizure Therapy (FEAST)	Spellman T1, Peterchev AV, Lisanby SH. Focal electrically administered seizure therapy: a novel form of ECT illustrates the roles of current directionality, polarity, and electrode configuration in seizure induction	primates	0
A Feasibility Study of a New Method for Electrically Producing Seizures in Man: Focal Electrically Administered Seizure Therapy [FEAST]	Spellman T1, Peterchev AV, Lisanby SH. Focal electrically administered seizure therapy: a novel form of ECT illustrates the roles of current directionality, polarity, and electrode configuration in seizure induction	primates	4
Prefrontal dysfunction in remitted depression at work reinstatement using near-infrared spectroscopy	Feyissa AM1, Woolverton WL, Miguel-Hidalgo JJ, Wang Z, Kyle PB, Hasler G, Stockmeier CA, Iyo AH, Karolewicz B.Elevated level of metabotropic glutamate receptor 2/3 in the prefrontal cortex in major depression.	primates	1
Transient depressive relapse induced by catecholamine depletion - Potential phenotypic vulnerability marker?	Kraemer GW, McKinney WT., Interactions of pharmacological agents which alter biogenic amine metabolism and depression--an analysis of contributing factors within a primate model of depression	primates	1
Reduced ventral striatal/ventral pallidal serotonin(1B) receptor binding potential in major depressive disorder	Nabulsi N1, Huang Y, Weinzimmer D, Ropchan J, Frost JJ, McCarthy T, Carson RE, Ding YS.High-resolution imaging of brain 5-HT 1B receptors in the rhesus monkey using [11C]P943	primates	4
Variations in central serotonergetic activitiies - relevance of 5HTTLPR, life events and their interaction	serotonin transporter binding and genotype in a non-human primate brain using (C11) DAS PET	primates	1
The roles of CC2D1A and HTR1A gene expressions in autism spectrum disorders	Decreased expression of Freud-1/CC2D1A, a transcriptional repressor of the 5-HT1A receptor, in the prefrontal cortex of subjects with major depression	primates	1
Lower [3H]LY341495 binding to mGlu2/3 receptors in the anterior cingulate of subjects with major depressive disorder but not bipolar disorder or schizophrenia	Elevated level of metabotropic glutamate receptor 2/3 in the prefrontal cortex in major depression.	primates	2
Sex differences in glutamate receptor gene expression in major depression and suicide	Elevated level of metabotropic glutamate receptor 2/3 in the prefrontal cortex in major depression.	primates	1
Metabotropic glutamate receptor mGluR2/3 and mGluR5 binding in the anterior cingulate cortex in psychotic and nonpsychotic depression, bipolar disorder and schizophrenia: implications for novel mGluR-based therapeutics	Elevated level of metabotropic glutamate receptor 2/3 in the prefrontal cortex in major depression.	primates	1
Evaluation of 5-HT2A and mGlu(2/3) receptors in postmortem prefrontal cortex of subjects with major depressive disorder: Effect of antidepressant treatment	Elevated level of metabotropic glutamate receptor 2/3 in the prefrontal cortex in major depression.	primates	2
AMPA receptor expression is increased post-mortem samples of the anterior cingulate from subjects with major depressive disorder	Elevated level of metabotropic glutamate receptor 2/3 in the prefrontal cortex in major depression.	primates	1
The mTOR signaling pathway in the prefrontal cortex is compromised in major depressive disorder	Elevated level of metabotropic glutamate receptor 2/3 in the prefrontal cortex in major depression	primates	0
Oligodendrocyte morphometry and expression of myelin - Related mRNA in ventral prefrontal white matter in major depressive disorder	Decreased expression of Freud-1/CC2D1A, a transcriptional repressor of the 5-HT1A receptor, in the prefrontal cortex of subjects with major depression	primates	3
Partial Amelioration of Medial Visceromotor Network Dysfunction in Major Depression by Sertraline	Subcortical projections of area 25 (subgenual cortex) of the macaque monkey	primates	1
Resting-State Functional Connectivity of Antero-Medial Prefrontal Cortex Sub-Regions in Major Depression and Relationship to Emotional Intelligence	Subcortical projections of area 25 (subgenual cortex) of the macaque monkey	primates	1
Functional brain-imaging correlates of negative affectivity and the onset of first-episode depression	Subcortical projections of area 25 (subgenual cortex) of the macaque monkey	primates	1
Effects of Subcallosal Cingulate Deep Brain Stimulation on Negative Self-bias in Patients With Treatment-resistant Depression	Subcortical projections of area 25 (subgenual cortex) of the macaque monkey	primates	0
Defining Critical White Matter Pathways Mediating Successful Subcallosal Cingulate Deep Brain Stimulation for Treatment-Resistant Depression	Subcortical projections of area 25 (subgenual cortex) of the macaque monkey	primates	0
Diffusion tensor imaging predictors of treatment outcomes in major depressive disorder	Subcortical projections of area 25 (subgenual cortex) of the macaque monkey	primates	0
Identifying brain imaging correlates of clinical response to repetitive transcranial magnetic stimulation (rTMS) in major depression	Subcortical projections of area 25 (subgenual cortex) of the macaque monkey	primates	0
Regionally specific alterations in functional connectivity of the anterior cingulate cortex in major depressive disorder	Subcortical projections of area 25 (subgenual cortex) of the macaque monkey	primates	1
Region-specific glutamate changes in patients with unipolar depression	Subcortical projections of area 25 (subgenual cortex) of the macaque monkey	primates	0
Axonal pathways linked to therapeutic and nontherapeutic outcomes during psychiatric deep brain stimulation	Subcortical projections of area 25 (subgenual cortex) of the macaque monkey	primates	0
fMRI responses to emotional faces in children and adolescents at genetic risk for psychiatric illness share some of the features of depression	Subcortical projections of area 25 (subgenual cortex) of the macaque monkey	primates	0
Modulation of Subthalamic Alpha Activity to Emotional Stimuli Correlates with Depressive Symptoms in Parkinson's Disease	Subcortical projections of area 25 (subgenual cortex) of the macaque monkey	primates	1
Demonstration of disturbed activity of the lateral amygdaloid nucleus projection neurons in depressed patients by the AgNOR staining method	Subcortical projections of area 25 (subgenual cortex) of the macaque monkey	primates	0
Effect of a psychoneurotherapy on brain electromagnetic tomography in individuals with major depressive disorder	Subcortical projections of area 25 (subgenual cortex) of the macaque monkey	primates	1
A Tractography Analysis of Two Deep Brain Stimulation White Matter Targets for Depression	Subcortical projections of area 25 (subgenual cortex) of the macaque monkey	primates	1
Empathy and symptoms dimensions of patients with obsessive-compulsive disorder	Subcortical projections of area 25 (subgenual cortex) of the macaque monkey	primates	1
Anatomical Connectivity of the Subgenual Cingulate Region Targeted with Deep Brain Stimulation for Treatment-Resistant Depression	Subcortical projections of area 25 (subgenual cortex) of the macaque monkey	primates	1
Brain imaging correlates of depressive symptom severity and predictors of symptom improvement after antidepressant treatment	Subcortical projections of area 25 (subgenual cortex) of the macaque monkey	primates	0
The changes of AgNOR parameters of anterior cingulate pyramidal neurons are region-specific in suicidal and non-suicidal depressive patients	Subcortical projections of area 25 (subgenual cortex) of the macaque monkey	primates	1
Possible structural abnormality of the brainstem in unipolar depressive illness: a transcranial ultrasound and diffusion tensor magnetic resonance imaging study	Subcortical projections of area 25 (subgenual cortex) of the macaque monkey	primates	1
Subgenual prefrontal cortex volumes in major depressive disorder and schizophrenia: Diagnostic specificity and prognostic implications	Subcortical projections of area 25 (subgenual cortex) of the macaque monkey	primates	0
Deep brain stimulation for treatment-resistant depression	Subcortical projections of area 25 (subgenual cortex) of the macaque monkey	primates	0
Neural and endocrine correlates of sadness in women: Implications for neural network regulation of HPA activity	Subcortical projections of area 25 (subgenual cortex) of the macaque monkey	primates	1
Altered 5-HT2A receptor binding after recovery from bulimia-type anorexia nervosa: Relationships to harm avoidance and drive for thinness	Subcortical projections of area 25 (subgenual cortex) of the macaque monkey	primates	1
Personality influences limbic-cortical interactions during sad mood induction	Subcortical projections of area 25 (subgenual cortex) of the macaque monkey	primates	0
Increased corticotropin-releasing hormone immunoreactivity in monoamine-containing pontine nuclei of depressed suicide men	Subcortical projections of area 25 (subgenual cortex) of the macaque monkey	primates	0
Regional metabolic effects of fluoxetine in major depression: Serial changes and relationship to clinical response	Subcortical projections of area 25 (subgenual cortex) of the macaque monkey	primates	1
Decreased brain serotonin 5-HT1A receptor availability in medication-naive patients with major depressive disorder: An in-vivo imaging study using PET and [carbonyl-11C]WAY-100635	Behavioral depression and positron emission tomography-determined serotonin 1A receptor binding potential in cynomolgus monkeys	primates	1
Brief research communication: Association study between the serotonin 1A receptor (HTR1A) gene and neuroticism, major depression, and anxiety disorders	Behavioral depression and positron emission tomography-determined serotonin 1A receptor binding potential in cynomolgus monkeys	primates	2
Elevated serotonin 1A binding in remitted major depressive disorder: Evidence for a trait biological abnormality	Behavioral depression and positron emission tomography-determined serotonin 1A receptor binding potential in cynomolgus monkeys	primates	2
Serotonin-1A autoreceptor binding in the dorsal raphe nucleus of depressed suicides | [Unión al autorreceptor 5-HT1A de la serotonina en el núcleo dorsal del rafe en muestras de tejido de víctimas de suicidio deprimidas]	Behavioral depression and positron emission tomography-determined serotonin 1A receptor binding potential in cynomolgus monkeys	primates	2
Polymorphisms of the HTR1a allele are linked to frontal brain electrical asymmetry	Behavioral depression and positron emission tomography-determined serotonin 1A receptor binding potential in cynomolgus monkeys	primates	1
Effect of collaborative care for depression on risk of cardiovascular events: Data from the IMPACT randomized controlled trial	Depressive behavior and coronary artery atherogenesis in adult female cynomolgus monkeys	primates	0
Metabolic syndrome: Differences between psychiatric and internal medicine patients	Depressive behavior and coronary artery atherogenesis in adult female cynomolgus monkeys	primates	1
A randomized clinical trial of adjunctive ketamine anesthesia in electro-convulsive therapy for depression	A primate model of anterograde and retrograde amnesia produced by convulsive treatment.	primates	1
Mood and neuropsychological effects of different doses of ketamine in electroconvulsive therapy for treatment-resistant depression	A primate model of anterograde and retrograde amnesia produced by convulsive treatment.	primates	1
